# Supplementary material for: N,N′-Bis­[(E)-2-fluoro­benzyl­idene]-1-(2-fluoro­phen­yl)methane­diamine
Source: Acta Crystallogr Sect E Struct Rep Online. 2010 Jan 23;66(Pt 2):o422–3. doi: 10.1107/S1600536810001984 (PMC2979692; doi:10.1107/S1600536810001984)
Supplement: Supplementary file 1 [file e-66-0o422-sup1.cif]

##############################################################################
###                                                                        ###
###        Electronic paper (Acta Crystallographica Section E)             ###
###                                                                        ###
##############################################################################
#                                                                            #
# This CIF contains the data in a paper accepted for publication in Acta     #
# Crystallographica Section E. It conforms to the requirements of Notes      #
# for Authors for Section E, and has been peer reviewed under the auspices   #
# of the IUCr Commission on Journals.                                        #
#                                                                            #
# Full details of the Crystallographic Information File format               #
# are given in the paper "The Crystallographic Information File (CIF):       #
# a New Standard Archive File for Crystallography" by S. R. Hall, F. H.      #
# Allen and I. D. Brown [Acta Cryst. (1991), A47, 655-685].                  #
#                                                                            #
# The current version of the core CIF dictionary is obtainable from          #
# ftp://ftp.iucr.org/pub/cif_core.dic. The current version number is 2.4.    #
#                                                                            #
# Software is freely available for graphical display of the structure(s) in  #
# this CIF.  For information consult the CIF home page http://www.iucr.org/  #
# cif/home.html                                                              #
#                                                                            #
# This file may be used for bona fide research purposes within the           #
# scientific community so long as proper attribution is given to the journal # 
# article from which it was obtained.                                        #
#                                                                            #
##############################################################################
                                             
data_global
_audit_creation_method     SHELXL-97
_journal_date_recd_electronic     2009-12-23
_journal_date_accepted     2010-01-15
_journal_name_full     'Acta Crystallographica, Section E'
_journal_year     2010
_journal_volume     66
_journal_issue      2
_journal_page_first     o422
_journal_page_last     o423
_journal_paper_category     QO
_journal_coeditor_code     CV2683
_publ_contact_author_name     'Jasinski, Jerry P.'
_publ_contact_author_address
;
Department of Chemistry
Keene State College
229 Main Street
Keene, New Hampshire 03435, USA
;
_publ_contact_author_email     jjasinski@keene.edu
_publ_contact_author_fax     ?
_publ_contact_author_phone     '603 358-2563'
_publ_section_title
;\
<i>N</i>,<i>N</i>'-Bis[(<i>E</i>)-2-fluorobenzylidene]-1-(2-\
fluorophenyl)methanediamine
;
loop_
    _publ_author_name
    _publ_author_address
    'Jasinski, Jerry P.'
;
Department of Chemistry
Keene State College
229 Main Street
Keene, NH 03435-2001, USA
;
    'Butcher, Ray J.'
;
Department of Chemistry
Howard University
525 College Street NW
Washington
DC 20059, USA
;
    'Hakim Al-Arique, Q. N. M.'
;
Department of Studies in Chemistry
University of Mysore
Manasagangotri
Mysore 570 006, India
;
    'Yathirajan, H. S.'
;
Department of Studies in Chemistry
University of Mysore
Manasagangotri
Mysore 570 006, India
;
    'Narayana, B.'
;
Department of Studies in Chemistry
Mangalore University
Mangalagangotri 574 199, India
;
data_I
_chemical_name_systematic
;
<i>N</i>,<i>N</i>'-Bis[(<i>E</i>)-2-fluorobenzylidene]-1-(2-
fluorophenyl)methanediamine
;
_chemical_name_common     ?
_chemical_formula_moiety     'C21 H15 F3 N2'
_chemical_formula_sum     'C21 H15 F3 N2'
_chemical_formula_iupac     'C21 H15 F3 N2'
_chemical_formula_weight     352.35
_chemical_melting_point     ?
_symmetry_cell_setting     triclinic
_symmetry_space_group_name_H-M     'P -1'
_symmetry_space_group_name_Hall     '-P 1'
loop_
    _symmetry_equiv_pos_as_xyz
    'x, y, z'
    '-x, -y, -z'
_cell_length_a     8.0215(5)
_cell_length_b     9.3740(4)
_cell_length_c     11.9744(6)
_cell_angle_alpha     99.184(4)
_cell_angle_beta     93.179(5)
_cell_angle_gamma     108.165(5)
_cell_volume     839.23(8)
_cell_formula_units_Z     2
_cell_measurement_reflns_used     4026
_cell_measurement_theta_min     4.5537
_cell_measurement_theta_max     32.4366
_cell_measurement_temperature     200(2)
_exptl_crystal_description     prism
_exptl_crystal_colour     colourless
_exptl_crystal_size_max     0.49
_exptl_crystal_size_mid     0.29
_exptl_crystal_size_min     0.22
_exptl_crystal_density_diffrn     1.394
_exptl_crystal_density_meas     ?
_exptl_crystal_density_method     'not measured'
_exptl_crystal_F_000     364
_exptl_absorpt_coefficient_mu     0.106
_exptl_absorpt_correction_type     none
_exptl_absorpt_process_details     ?
_exptl_absorpt_correction_T_min     ?
_exptl_absorpt_correction_T_max     ?
_exptl_special_details
;
;
_diffrn_ambient_temperature     200(2)
_diffrn_radiation_type     MoK\a
_diffrn_radiation_wavelength     0.71073
_diffrn_radiation_source     'fine-focus sealed tube'
_diffrn_radiation_monochromator     graphite
_diffrn_measurement_device_type     'Oxford Diffraction Gemini'
_diffrn_measurement_method     '\f and \w scans'
_diffrn_detector_area_resol_mean     10.5081
_diffrn_reflns_number     11550
_diffrn_reflns_av_R_equivalents     0.0253
_diffrn_reflns_av_sigmaI/netI     0.0492
_diffrn_reflns_theta_min     4.56
_diffrn_reflns_theta_max     32.49
_diffrn_reflns_theta_full     25.00
_diffrn_measured_fraction_theta_max     0.905
_diffrn_measured_fraction_theta_full     0.993
_diffrn_reflns_limit_h_min     -11
_diffrn_reflns_limit_h_max     12
_diffrn_reflns_limit_k_min     -14
_diffrn_reflns_limit_k_max     13
_diffrn_reflns_limit_l_min     -16
_diffrn_reflns_limit_l_max     17
_diffrn_standards_number     ?
_diffrn_standards_interval_count     ?
_diffrn_standards_interval_time     ?
_diffrn_standards_decay_%     <2%
_refine_special_details
;
Refinement of <i>F</i>^2^ against ALL reflections. The weighted <i>R</i>-factor
<i>wR</i> and goodness of fit <i>S</i> are based on <i>F</i>^2^, conventional
<i>R</i>-factors <i>R</i> are based on <i>F</i>, with <i>F</i> set to zero for
negative <i>F</i>^2^. The threshold expression of <i>F</i>^2^ >
\s(<i>F</i>^2^) is used only for calculating <i>R</i>-factors(gt) <i>etc</i>.
and is not relevant to the choice of reflections for refinement.
<i>R</i>-factors based on <i>F</i>^2^ are statistically about twice as large
as those based on <i>F</i>, and <i>R</i>- factors based on ALL data will be
even larger.
;
_reflns_number_total     5484
_reflns_number_gt     3292
_reflns_threshold_expression     I>2\s(I)
_refine_ls_structure_factor_coef     Fsqd
_refine_ls_matrix_type     full
_refine_ls_R_factor_all     0.0941
_refine_ls_R_factor_gt     0.0524
_refine_ls_wR_factor_gt     0.1381
_refine_ls_wR_factor_ref     0.1521
_refine_ls_goodness_of_fit_ref     0.997
_refine_ls_restrained_S_all     0.997
_refine_ls_number_reflns     5484
_refine_ls_number_parameters     235
_refine_ls_number_restraints     0
_refine_ls_hydrogen_treatment     constr
_refine_ls_weighting_scheme     calc
_refine_ls_weighting_details
                 'calc w=1/[\s^2^(Fo^2^)+(0.0841P)^2^] where P=(Fo^2^+2Fc^2^)/3'
_atom_sites_solution_hydrogens     geom
_atom_sites_solution_primary     direct
_atom_sites_solution_secondary     difmap
_refine_ls_shift/su_max     0.000
_refine_ls_shift/su_mean     0.000
_refine_diff_density_max     0.571
_refine_diff_density_min     -0.204
_refine_ls_extinction_method     none
_refine_ls_extinction_coef     ?
loop_
    _atom_type_symbol
    _atom_type_description
    _atom_type_scat_dispersion_real
    _atom_type_scat_dispersion_imag
    _atom_type_scat_source
    'C' 'C' 0.0033 0.0016
                         'International Tables Vol C Tables 4.2.6.8 and 6.1.1.4'
    'H' 'H' 0.0000 0.0000
                         'International Tables Vol C Tables 4.2.6.8 and 6.1.1.4'
    'N' 'N' 0.0061 0.0033
                         'International Tables Vol C Tables 4.2.6.8 and 6.1.1.4'
    'F' 'F' 0.0171 0.0103
                         'International Tables Vol C Tables 4.2.6.8 and 6.1.1.4'
_computing_data_collection     '<i>CrysAlis Pro</i> (Oxford Diffraction, 2007)'
_computing_cell_refinement     '<i>CrysAlis Pro</i> (Oxford Diffraction, 2007)'
_computing_data_reduction     '<i>CrysAlis Pro</i> (Oxford Diffraction, 2007)'
_computing_structure_solution     '<i>SHELXS97</i> (Sheldrick, 2008)'
_computing_structure_refinement     '<i>SHELXL97</i> (Sheldrick, 2008)'
_computing_molecular_graphics     '<i>SHELXTL</i> (Sheldrick, 2008)'
_computing_publication_material     '<i>SHELXTL</i> (Sheldrick, 2008)'
loop_
    _atom_site_type_symbol
    _atom_site_label
    _atom_site_fract_x
    _atom_site_fract_y
    _atom_site_fract_z
    _atom_site_U_iso_or_equiv
    _atom_site_adp_type
    _atom_site_calc_flag
    _atom_site_refinement_flags
    _atom_site_occupancy
    _atom_site_disorder_assembly
    _atom_site_disorder_group
    F F1 0.62912(14) 1.01485(11) 0.09363(8) 0.0596(3) Uani d . 1 . .
    F F1A 0.21867(14) 0.54600(10) -0.14842(7) 0.0511(3) Uani d . 1 . .
    F F1B 0.62463(12) 0.41513(8) 0.48075(7) 0.0434(2) Uani d . 1 . .
    N N1A 0.43939(15) 0.62936(12) 0.17778(9) 0.0315(3) Uani d . 1 . .
    N N1B 0.70316(15) 0.77388(12) 0.31351(9) 0.0314(3) Uani d . 1 . .
    C C1 0.58583(18) 0.77356(14) 0.21571(11) 0.0297(3) Uani d . 1 . .
    H H1A 0.6576 0.7941 0.1509 0.036 Uiso calc R 1 . .
    C C2 0.51189(17) 0.90345(13) 0.24663(10) 0.0282(3) Uani d . 1 . .
    C C3 0.53477(19) 1.01805(15) 0.18400(11) 0.0344(3) Uani d . 1 . .
    C C4 0.4682(2) 1.13682(16) 0.20930(13) 0.0424(4) Uani d . 1 . .
    H H4A 0.4871 1.2137 0.1640 0.051 Uiso calc R 1 . .
    C C5 0.3733(2) 1.14203(16) 0.30200(13) 0.0427(4) Uani d . 1 . .
    H H5A 0.3249 1.2222 0.3203 0.051 Uiso calc R 1 . .
    C C6 0.3491(2) 1.03019(16) 0.36807(12) 0.0404(3) Uani d . 1 . .
    H H6A 0.2855 1.0345 0.4324 0.049 Uiso calc R 1 . .
    C C7 0.4174(2) 0.91224(15) 0.34048(11) 0.0348(3) Uani d . 1 . .
    H H7A 0.3997 0.8359 0.3862 0.042 Uiso calc R 1 . .
    C C1A 0.38045(18) 0.59817(14) 0.07361(10) 0.0284(3) Uani d . 1 . .
    H H1AA 0.4326 0.6673 0.0256 0.034 Uiso calc R 1 . .
    C C2A 0.23439(17) 0.45892(13) 0.02440(10) 0.0269(3) Uani d . 1 . .
    C C3A 0.15517(19) 0.43569(15) -0.08628(11) 0.0325(3) Uani d . 1 . .
    C C4A 0.0176(2) 0.30824(17) -0.13529(12) 0.0411(4) Uani d . 1 . .
    H H4AA -0.0330 0.2975 -0.2111 0.049 Uiso calc R 1 . .
    C C5A -0.0459(2) 0.19599(17) -0.07250(14) 0.0479(4) Uani d . 1 . .
    H H5AA -0.1414 0.1067 -0.1050 0.057 Uiso calc R 1 . .
    C C6A 0.0291(2) 0.21259(16) 0.03835(13) 0.0468(4) Uani d . 1 . .
    H H6AA -0.0148 0.1346 0.0813 0.056 Uiso calc R 1 . .
    C C7A 0.1674(2) 0.34260(15) 0.08573(11) 0.0361(3) Uani d . 1 . .
    H H7AA 0.2180 0.3532 0.1615 0.043 Uiso calc R 1 . .
    C C1B 0.67867(17) 0.65547(14) 0.35664(10) 0.0281(3) Uani d . 1 . .
    H H1BA 0.5831 0.5652 0.3263 0.034 Uiso calc R 1 . .
    C C2B 0.80098(17) 0.65923(13) 0.45521(10) 0.0276(3) Uani d . 1 . .
    C C3B 0.76856(18) 0.54090(14) 0.51567(11) 0.0305(3) Uani d . 1 . .
    C C4B 0.8769(2) 0.54521(16) 0.61103(12) 0.0367(3) Uani d . 1 . .
    H H4BA 0.8495 0.4630 0.6515 0.044 Uiso calc R 1 . .
    C C5B 1.0254(2) 0.67148(17) 0.64619(12) 0.0409(4) Uani d . 1 . .
    H H5BA 1.1014 0.6764 0.7115 0.049 Uiso calc R 1 . .
    C C6B 1.0645(2) 0.79119(16) 0.58684(12) 0.0408(4) Uani d . 1 . .
    H H6BA 1.1675 0.8775 0.6110 0.049 Uiso calc R 1 . .
    C C7B 0.95321(19) 0.78464(14) 0.49220(11) 0.0335(3) Uani d . 1 . .
    H H7BA 0.9809 0.8669 0.4518 0.040 Uiso calc R 1 . .
loop_
    _atom_site_aniso_label
    _atom_site_aniso_U_11
    _atom_site_aniso_U_22
    _atom_site_aniso_U_33
    _atom_site_aniso_U_12
    _atom_site_aniso_U_13
    _atom_site_aniso_U_23
    F1 0.0633(7) 0.0747(7) 0.0551(6) 0.0276(6) 0.0245(5) 0.0366(5)
    F1A 0.0650(7) 0.0515(5) 0.0334(4) 0.0138(5) -0.0069(4) 0.0125(4)
    F1B 0.0381(5) 0.0310(4) 0.0537(5) 0.0007(4) 0.0004(4) 0.0093(4)
    N1A 0.0280(6) 0.0319(5) 0.0289(5) 0.0041(5) -0.0036(5) 0.0032(4)
    N1B 0.0261(6) 0.0322(5) 0.0328(5) 0.0068(5) -0.0042(5) 0.0047(4)
    C1 0.0253(7) 0.0308(6) 0.0286(6) 0.0035(5) -0.0018(5) 0.0056(5)
    C2 0.0223(6) 0.0282(6) 0.0279(6) 0.0011(5) -0.0053(5) 0.0043(5)
    C3 0.0288(7) 0.0393(7) 0.0314(6) 0.0039(6) 0.0012(6) 0.0117(6)
    C4 0.0439(9) 0.0345(7) 0.0473(8) 0.0078(7) -0.0039(7) 0.0168(6)
    C5 0.0429(9) 0.0327(7) 0.0489(8) 0.0125(6) -0.0068(7) 0.0008(6)
    C6 0.0397(9) 0.0411(7) 0.0363(7) 0.0101(7) 0.0041(6) 0.0016(6)
    C7 0.0379(8) 0.0317(6) 0.0317(6) 0.0062(6) 0.0030(6) 0.0081(5)
    C1A 0.0271(7) 0.0291(6) 0.0282(6) 0.0082(5) 0.0020(5) 0.0056(5)
    C2A 0.0252(7) 0.0280(6) 0.0266(6) 0.0106(5) 0.0001(5) -0.0001(5)
    C3A 0.0327(8) 0.0361(7) 0.0294(6) 0.0146(6) -0.0004(6) 0.0023(5)
    C4A 0.0330(8) 0.0471(8) 0.0371(7) 0.0152(7) -0.0087(6) -0.0097(6)
    C5A 0.0316(8) 0.0408(8) 0.0581(10) 0.0038(7) -0.0024(7) -0.0103(7)
    C6A 0.0441(10) 0.0343(7) 0.0544(9) 0.0031(7) 0.0059(8) 0.0062(7)
    C7A 0.0372(8) 0.0360(7) 0.0326(7) 0.0095(6) 0.0015(6) 0.0051(5)
    C1B 0.0236(7) 0.0283(6) 0.0282(6) 0.0052(5) 0.0004(5) 0.0002(5)
    C2B 0.0249(7) 0.0278(6) 0.0277(6) 0.0080(5) -0.0003(5) 0.0008(5)
    C3B 0.0278(7) 0.0264(6) 0.0345(6) 0.0066(5) 0.0037(6) 0.0022(5)
    C4B 0.0420(9) 0.0373(7) 0.0360(7) 0.0171(7) 0.0054(6) 0.0126(6)
    C5B 0.0406(9) 0.0509(8) 0.0327(7) 0.0182(7) -0.0042(6) 0.0077(6)
    C6B 0.0325(8) 0.0401(7) 0.0413(7) 0.0041(6) -0.0087(6) 0.0033(6)
    C7B 0.0306(7) 0.0295(6) 0.0368(7) 0.0055(6) -0.0025(6) 0.0064(5)
_geom_special_details
;
All e.s.d.'s (except the e.s.d. in the dihedral angle between two l.s. planes)
are estimated using the full covariance matrix. The cell e.s.d.'s are taken
into account individually in the estimation of e.s.d.'s in distances, angles
and torsion angles; correlations between e.s.d.'s in cell parameters are only
used when they are defined by crystal symmetry. An approximate (isotropic)
treatment of cell e.s.d.'s is used for estimating e.s.d.'s involving l.s.
planes.
;
loop_
    _geom_bond_atom_site_label_1
    _geom_bond_atom_site_label_2
    _geom_bond_site_symmetry_2
    _geom_bond_distance
    _geom_bond_publ_flag
    F1 C3 . 1.3562(16) ?
    F1A C3A . 1.3571(16) ?
    F1B C3B . 1.3558(15) ?
    N1A C1A . 1.2637(15) ?
    N1A C1 . 1.4725(16) ?
    N1B C1B . 1.2632(15) ?
    N1B C1 . 1.4602(16) ?
    C1 C2 . 1.5173(18) ?
    C1 H1A . 1.0000 ?
    C2 C3 . 1.3782(18) ?
    C2 C7 . 1.3958(19) ?
    C3 C4 . 1.377(2) ?
    C4 C5 . 1.383(2) ?
    C4 H4A . 0.9500 ?
    C5 C6 . 1.385(2) ?
    C5 H5A . 0.9500 ?
    C6 C7 . 1.383(2) ?
    C6 H6A . 0.9500 ?
    C7 H7A . 0.9500 ?
    C1A C2A . 1.4656(17) ?
    C1A H1AA . 0.9500 ?
    C2A C3A . 1.3914(16) ?
    C2A C7A . 1.3968(18) ?
    C3A C4A . 1.3681(19) ?
    C4A C5A . 1.376(2) ?
    C4A H4AA . 0.9500 ?
    C5A C6A . 1.391(2) ?
    C5A H5AA . 0.9500 ?
    C6A C7A . 1.380(2) ?
    C6A H6AA . 0.9500 ?
    C7A H7AA . 0.9500 ?
    C1B C2B . 1.4811(17) ?
    C1B H1BA . 0.9500 ?
    C2B C3B . 1.3856(17) ?
    C2B C7B . 1.3957(17) ?
    C3B C4B . 1.3833(18) ?
    C4B C5B . 1.380(2) ?
    C4B H4BA . 0.9500 ?
    C5B C6B . 1.387(2) ?
    C5B H5BA . 0.9500 ?
    C6B C7B . 1.3846(18) ?
    C6B H6BA . 0.9500 ?
    C7B H7BA . 0.9500 ?
loop_
    _geom_angle_atom_site_label_1
    _geom_angle_atom_site_label_2
    _geom_angle_atom_site_label_3
    _geom_angle_site_symmetry_1
    _geom_angle_site_symmetry_3
    _geom_angle
    _geom_angle_publ_flag
    C1A N1A C1 . . 116.40(11) ?
    C1B N1B C1 . . 120.47(10) ?
    N1B C1 N1A . . 114.48(10) ?
    N1B C1 C2 . . 108.04(10) ?
    N1A C1 C2 . . 109.45(11) ?
    N1B C1 H1A . . 108.2 ?
    N1A C1 H1A . . 108.2 ?
    C2 C1 H1A . . 108.2 ?
    C3 C2 C7 . . 116.89(12) ?
    C3 C2 C1 . . 121.87(12) ?
    C7 C2 C1 . . 121.24(11) ?
    F1 C3 C4 . . 118.24(12) ?
    F1 C3 C2 . . 118.47(13) ?
    C4 C3 C2 . . 123.29(13) ?
    C3 C4 C5 . . 118.71(13) ?
    C3 C4 H4A . . 120.6 ?
    C5 C4 H4A . . 120.6 ?
    C4 C5 C6 . . 119.87(14) ?
    C4 C5 H5A . . 120.1 ?
    C6 C5 H5A . . 120.1 ?
    C7 C6 C5 . . 120.09(14) ?
    C7 C6 H6A . . 120.0 ?
    C5 C6 H6A . . 120.0 ?
    C6 C7 C2 . . 121.14(13) ?
    C6 C7 H7A . . 119.4 ?
    C2 C7 H7A . . 119.4 ?
    N1A C1A C2A . . 122.22(12) ?
    N1A C1A H1AA . . 118.9 ?
    C2A C1A H1AA . . 118.9 ?
    C3A C2A C7A . . 116.45(12) ?
    C3A C2A C1A . . 121.58(11) ?
    C7A C2A C1A . . 121.97(11) ?
    F1A C3A C4A . . 118.62(11) ?
    F1A C3A C2A . . 117.81(12) ?
    C4A C3A C2A . . 123.58(13) ?
    C3A C4A C5A . . 118.57(13) ?
    C3A C4A H4AA . . 120.7 ?
    C5A C4A H4AA . . 120.7 ?
    C4A C5A C6A . . 120.35(13) ?
    C4A C5A H5AA . . 119.8 ?
    C6A C5A H5AA . . 119.8 ?
    C7A C6A C5A . . 119.82(14) ?
    C7A C6A H6AA . . 120.1 ?
    C5A C6A H6AA . . 120.1 ?
    C6A C7A C2A . . 121.23(12) ?
    C6A C7A H7AA . . 119.4 ?
    C2A C7A H7AA . . 119.4 ?
    N1B C1B C2B . . 119.11(11) ?
    N1B C1B H1BA . . 120.4 ?
    C2B C1B H1BA . . 120.4 ?
    C3B C2B C7B . . 117.18(11) ?
    C3B C2B C1B . . 121.92(11) ?
    C7B C2B C1B . . 120.89(11) ?
    F1B C3B C4B . . 118.11(12) ?
    F1B C3B C2B . . 119.07(11) ?
    C4B C3B C2B . . 122.82(12) ?
    C5B C4B C3B . . 118.61(13) ?
    C5B C4B H4BA . . 120.7 ?
    C3B C4B H4BA . . 120.7 ?
    C4B C5B C6B . . 120.43(12) ?
    C4B C5B H5BA . . 119.8 ?
    C6B C5B H5BA . . 119.8 ?
    C7B C6B C5B . . 119.84(13) ?
    C7B C6B H6BA . . 120.1 ?
    C5B C6B H6BA . . 120.1 ?
    C6B C7B C2B . . 121.11(12) ?
    C6B C7B H7BA . . 119.4 ?
    C2B C7B H7BA . . 119.4 ?
loop_
    _geom_torsion_atom_site_label_1
    _geom_torsion_atom_site_label_2
    _geom_torsion_atom_site_label_3
    _geom_torsion_atom_site_label_4
    _geom_torsion_site_symmetry_1
    _geom_torsion_site_symmetry_2
    _geom_torsion_site_symmetry_3
    _geom_torsion_site_symmetry_4
    _geom_torsion
    _geom_torsion_publ_flag
    C1B N1B C1 N1A . . . . 2.17(18) ?
    C1B N1B C1 C2 . . . . 124.39(13) ?
    C1A N1A C1 N1B . . . . -152.10(12) ?
    C1A N1A C1 C2 . . . . 86.45(14) ?
    N1B C1 C2 C3 . . . . 122.02(13) ?
    N1A C1 C2 C3 . . . . -112.72(13) ?
    N1B C1 C2 C7 . . . . -57.86(15) ?
    N1A C1 C2 C7 . . . . 67.40(14) ?
    C7 C2 C3 F1 . . . . 178.64(11) ?
    C1 C2 C3 F1 . . . . -1.25(18) ?
    C7 C2 C3 C4 . . . . -0.6(2) ?
    C1 C2 C3 C4 . . . . 179.50(13) ?
    F1 C3 C4 C5 . . . . -179.35(13) ?
    C2 C3 C4 C5 . . . . -0.1(2) ?
    C3 C4 C5 C6 . . . . 0.9(2) ?
    C4 C5 C6 C7 . . . . -0.9(2) ?
    C5 C6 C7 C2 . . . . 0.2(2) ?
    C3 C2 C7 C6 . . . . 0.54(19) ?
    C1 C2 C7 C6 . . . . -179.57(12) ?
    C1 N1A C1A C2A . . . . -179.66(11) ?
    N1A C1A C2A C3A . . . . 171.24(13) ?
    N1A C1A C2A C7A . . . . -8.8(2) ?
    C7A C2A C3A F1A . . . . -179.31(12) ?
    C1A C2A C3A F1A . . . . 0.63(19) ?
    C7A C2A C3A C4A . . . . 0.7(2) ?
    C1A C2A C3A C4A . . . . -179.39(13) ?
    F1A C3A C4A C5A . . . . 179.56(13) ?
    C2A C3A C4A C5A . . . . -0.4(2) ?
    C3A C4A C5A C6A . . . . -0.1(2) ?
    C4A C5A C6A C7A . . . . 0.2(2) ?
    C5A C6A C7A C2A . . . . 0.0(2) ?
    C3A C2A C7A C6A . . . . -0.5(2) ?
    C1A C2A C7A C6A . . . . 179.60(14) ?
    C1 N1B C1B C2B . . . . 179.50(12) ?
    N1B C1B C2B C3B . . . . 171.37(12) ?
    N1B C1B C2B C7B . . . . -7.51(19) ?
    C7B C2B C3B F1B . . . . -178.25(12) ?
    C1B C2B C3B F1B . . . . 2.83(19) ?
    C7B C2B C3B C4B . . . . 1.9(2) ?
    C1B C2B C3B C4B . . . . -177.00(13) ?
    F1B C3B C4B C5B . . . . 178.88(12) ?
    C2B C3B C4B C5B . . . . -1.3(2) ?
    C3B C4B C5B C6B . . . . 0.0(2) ?
    C4B C5B C6B C7B . . . . 0.5(2) ?
    C5B C6B C7B C2B . . . . 0.2(2) ?
    C3B C2B C7B C6B . . . . -1.3(2) ?
    C1B C2B C7B C6B . . . . 177.59(13) ?
loop_
    _geom_hbond_atom_site_label_D
    _geom_hbond_atom_site_label_H
    _geom_hbond_atom_site_label_A
    _geom_hbond_site_symmetry_A
    _geom_hbond_distance_DH
    _geom_hbond_distance_HA
    _geom_hbond_distance_DA
    _geom_hbond_angle_DHA
    C5B H5BA F1A 1_656 0.95 2.53 3.3871(16) 150.5
