# Supplementary material for: N,N′-Bis­[(E)-2-fluoro­benzyl­idene]-1-(2-fluoro­phen­yl)methane­diamine
Source: Acta Crystallogr Sect E Struct Rep Online. 2010 Jan 23;66(Pt 2):o422–3. doi: 10.1107/S1600536810001984 (PMC2979692; doi:10.1107/S1600536810001984)
Supplement: Supplementary file 2 [file e-66-0o422-Isup2.hkl]

# 
# h,k,l, Fc-squared, Fo-squared, sigma(Fo-squared) and status flag 
# 
data_I
_shelx_title ' hsy479 in P-1' 
_shelx_refln_list_code          4 
_shelx_F_calc_maximum       98.64 
_exptl_crystal_F_000       364.00 
_reflns_d_resolution_high  0.6616 
 
loop_ 
 _symmetry_equiv_pos_as_xyz 
 'x, y, z' 
 '-x, -y, -z' 
 
_cell_length_a     8.0215 
_cell_length_b     9.3740 
_cell_length_c    11.9744 
_cell_angle_alpha  99.184 
_cell_angle_beta   93.179 
_cell_angle_gamma 108.165 
 
_shelx_F_squared_multiplier     1.000 
 
loop_ 
 _refln_index_h 
 _refln_index_k 
 _refln_index_l 
 _refln_F_squared_calc 
 _refln_F_squared_meas 
 _refln_F_squared_sigma 
 _refln_observed_status 
   2   0   0      713.62      759.79      6.66 o 
   3   0   0      403.79      404.74      6.16 o 
   4   0   0        5.73        4.18      1.45 o 
   5   0   0      635.37      710.23      6.39 o 
   6   0   0       15.81       17.80      1.57 o 
   7   0   0       41.29       39.73      3.54 o 
   8   0   0        0.47        0.61      1.90 o 
   9   0   0        3.77        3.80      4.05 o 
  10   0   0        3.49       -2.12      3.45 o 
 -11   1   0       16.09       21.36      4.60 o 
 -10   1   0        5.09        3.64      4.24 o 
  -9   1   0       27.78       23.88      4.28 o 
  -8   1   0        0.67        1.86      1.82 o 
  -7   1   0       38.87       42.02      2.44 o 
  -6   1   0        0.12        0.49      1.18 o 
  -5   1   0      470.76      500.08      6.50 o 
  -4   1   0        0.05       -0.12      1.26 o 
  -3   1   0        4.83        3.03      1.21 o 
  -2   1   0     3285.65     3564.55     13.52 o 
   2   1   0     2393.53     2479.97      9.11 o 
   3   1   0     1161.30     1290.98      9.82 o 
   4   1   0        5.92        5.42      0.77 o 
   5   1   0      113.99      120.58      4.02 o 
   6   1   0       78.54       74.24      2.85 o 
   7   1   0       80.11       75.56      3.06 o 
   8   1   0       13.54       16.37      4.07 o 
   9   1   0        8.67        8.93      3.33 o 
  10   1   0        2.61       -1.00      4.73 o 
 -11   2   0       21.54       28.75      4.01 o 
 -10   2   0       54.80       54.01      5.51 o 
  -9   2   0      108.57      106.62      4.28 o 
  -8   2   0      133.05      125.41      4.08 o 
  -7   2   0      174.14      170.88      4.32 o 
  -6   2   0        0.78        0.96      1.26 o 
  -5   2   0      142.61      145.20      3.58 o 
  -4   2   0      300.43      293.81      5.71 o 
  -3   2   0       71.70       94.40      2.96 o 
  -2   2   0     9729.83     9839.19     89.34 o 
  -1   2   0     3691.34     3689.42     41.22 o 
   0   2   0      111.29       95.66      1.05 o 
   1   2   0     1820.56     1845.34     10.07 o 
   2   2   0       60.42       65.59      1.80 o 
   3   2   0     1827.73     2139.24     10.82 o 
   4   2   0      153.83      174.19      2.01 o 
   5   2   0        0.26        0.09      0.61 o 
   6   2   0       16.19       14.91      1.08 o 
   7   2   0       17.53       15.85      3.57 o 
   8   2   0      136.15      130.61      5.08 o 
   9   2   0        0.01       -3.06      3.33 o 
  10   2   0        2.99       -1.48      5.37 o 
 -11   3   0        4.44        5.10      3.55 o 
 -10   3   0        1.97        3.66      2.90 o 
  -9   3   0       69.44       70.14      3.80 o 
  -8   3   0      120.15      116.98      4.14 o 
  -7   3   0       39.59       41.15      2.57 o 
  -6   3   0       39.34       45.42      2.31 o 
  -5   3   0       14.04       11.30      1.46 o 
  -4   3   0       71.86       65.62      2.90 o 
  -3   3   0       55.64       70.27      3.23 o 
  -2   3   0     2205.78     2285.38     11.86 o 
  -1   3   0     1351.14     1302.62      3.57 o 
   0   3   0        6.26       12.20      0.78 o 
   1   3   0       13.39       14.28      0.52 o 
   2   3   0      991.46     1115.26     10.42 o 
   3   3   0      398.24      426.19      7.40 o 
   4   3   0      114.83       99.90      3.08 o 
   5   3   0       31.86       22.96      2.01 o 
   6   3   0      227.13      208.35      7.49 o 
   7   3   0        0.68        1.91      2.79 o 
   8   3   0       13.89       16.27      4.20 o 
   9   3   0        0.01       -4.77      4.77 o 
 -11   4   0        1.12        2.39      3.60 o 
 -10   4   0       47.47       54.64      3.76 o 
  -9   4   0        1.80        0.21      2.16 o 
  -8   4   0       18.09       20.51      2.29 o 
  -7   4   0        8.44        8.42      1.73 o 
  -6   4   0       31.35       34.13      3.34 o 
  -5   4   0      201.63      205.06      4.38 o 
  -4   4   0      127.21      136.81      3.00 o 
  -3   4   0       52.73       73.90      1.32 o 
  -2   4   0      223.72      260.79      1.80 o 
  -1   4   0      461.31      511.79      2.34 o 
   0   4   0        0.01        0.70      0.31 o 
   1   4   0      237.32      270.38      2.01 o 
   2   4   0       31.46       21.41      1.41 o 
   3   4   0      132.05      158.44      4.51 o 
   4   4   0        6.02        3.94      1.40 o 
   5   4   0       12.87       13.34      2.00 o 
   6   4   0      142.73      116.29      4.21 o 
   7   4   0        6.87       -2.76      3.54 o 
   8   4   0        4.14        7.16      4.62 o 
   9   4   0        2.56        8.27      5.31 o 
 -12   5   0       17.32       13.62      6.33 o 
 -11   5   0        2.57        0.87      3.57 o 
 -10   5   0        3.88        5.19      3.33 o 
  -9   5   0        9.46        8.46      2.39 o 
  -8   5   0        4.94        6.35      1.86 o 
  -7   5   0       66.06       59.28      3.06 o 
  -6   5   0      154.84      155.63      4.00 o 
  -5   5   0      141.19      139.99      3.42 o 
  -4   5   0      130.31      131.13      1.86 o 
  -3   5   0      651.32      708.08      4.44 o 
  -2   5   0      185.39      189.98      1.46 o 
  -1   5   0      147.52      141.54      1.43 o 
   0   5   0      692.00      748.88      3.45 o 
   1   5   0       22.13       22.30      0.85 o 
   2   5   0        0.46        2.27      1.05 o 
   3   5   0      206.11      213.62      4.40 o 
   4   5   0      211.64      220.03      6.00 o 
   5   5   0       13.40        8.81      1.95 o 
   6   5   0        0.26        0.27      2.17 o 
   7   5   0        3.00        1.23      3.29 o 
   8   5   0       31.27       45.26      5.43 o 
 -12   6   0        1.33        7.63      7.37 o 
 -11   6   0        6.21        8.91      3.74 o 
 -10   6   0        0.22       -0.56      2.89 o 
  -9   6   0        7.00        7.49      2.64 o 
  -8   6   0        0.81        1.48      1.79 o 
  -7   6   0        4.44        4.50      1.85 o 
  -6   6   0       94.94       90.36      3.27 o 
  -5   6   0        9.55        9.72      0.87 o 
  -4   6   0      238.06      266.13      2.59 o 
  -3   6   0      120.46      133.89      1.39 o 
  -2   6   0        0.18        0.28      0.32 o 
  -1   6   0       70.43       64.87      1.11 o 
   0   6   0        4.55        4.36      0.55 o 
   1   6   0      121.46      119.55      1.88 o 
   2   6   0        0.62        0.55      1.29 o 
   3   6   0       51.54       53.83      2.61 o 
   4   6   0        0.23        0.65      1.56 o 
   5   6   0       17.70       15.05      2.16 o 
   6   6   0       10.67        9.19      2.36 o 
   7   6   0        8.19       10.26      4.02 o 
   8   6   0       48.36       59.86      6.58 o 
 -11   7   0        4.12        4.46      3.83 o 
 -10   7   0        1.12        0.27      3.14 o 
  -9   7   0        3.58        3.76      2.46 o 
  -8   7   0      140.33      137.69     11.22 o 
  -7   7   0       97.24       96.52      2.98 o 
  -6   7   0       35.48       25.73      2.45 o 
  -5   7   0       10.69        7.48      1.17 o 
  -4   7   0      210.81      228.88      2.11 o 
  -3   7   0       11.51       14.49      0.54 o 
  -2   7   0       52.16       47.17      1.00 o 
  -1   7   0        2.50        2.36      0.56 o 
   0   7   0       20.65       19.75      0.89 o 
   1   7   0      319.74      325.94      3.68 o 
   2   7   0        4.62        2.11      1.41 o 
   3   7   0        4.94        5.35      1.63 o 
   4   7   0        5.11        0.07      1.84 o 
   5   7   0       35.47       33.93      2.98 o 
   6   7   0        3.73        2.53      2.78 o 
   7   7   0        0.70       -0.49      4.97 o 
 -11   8   0        0.04        1.24      3.26 o 
 -10   8   0        0.65        0.89      2.66 o 
  -9   8   0        0.20       -1.96      2.22 o 
  -8   8   0        2.24        2.78      1.85 o 
  -7   8   0        0.01       -0.03      1.52 o 
  -6   8   0        7.83       10.12      1.38 o 
  -5   8   0        7.12        5.01      1.08 o 
  -4   8   0        5.42        6.35      0.73 o 
  -3   8   0        0.28        0.33      0.64 o 
  -2   8   0       39.04       37.38      0.99 o 
  -1   8   0      902.20      952.74      9.14 o 
   0   8   0       31.48       31.45      1.28 o 
   1   8   0        2.62        1.72      1.22 o 
   2   8   0        0.05        0.45      1.31 o 
   3   8   0        6.93        5.64      1.96 o 
   4   8   0        5.51        7.39      2.17 o 
   5   8   0        7.23        8.88      2.58 o 
   6   8   0        1.46       -0.45      3.41 o 
 -11   9   0       14.58       20.60      6.35 o 
 -10   9   0        0.20        1.99      3.40 o 
  -9   9   0        0.02        1.66      2.22 o 
  -8   9   0       14.23       13.39      2.05 o 
  -7   9   0       19.07       18.07      1.87 o 
  -6   9   0       69.27       63.59      2.38 o 
  -5   9   0        1.88        1.57      1.04 o 
  -4   9   0       50.23       48.62      1.56 o 
  -3   9   0        0.07       -0.64      0.89 o 
  -2   9   0       66.40       69.61      1.95 o 
  -1   9   0      256.65      270.41      3.50 o 
   0   9   0      454.72      462.95      4.02 o 
   1   9   0       18.61       21.79      1.71 o 
   2   9   0       11.96       11.14      1.64 o 
   3   9   0       11.72       12.36      1.93 o 
   4   9   0        8.30       11.03      2.73 o 
   5   9   0        5.93       10.66      3.38 o 
   6   9   0        8.46        8.47      6.06 o 
  -9  10   0       66.45       81.21      7.28 o 
  -8  10   0       22.38       22.79      4.85 o 
  -7  10   0       20.39       22.67      2.89 o 
  -6  10   0        8.02       10.29      2.32 o 
  -5  10   0        0.00        0.26      1.94 o 
  -4  10   0        1.98        1.65      1.48 o 
  -3  10   0      112.75      112.66      3.28 o 
  -2  10   0      120.36      117.92      4.42 o 
  -1  10   0       12.12       12.40      1.66 o 
   0  10   0        4.98        4.73      1.63 o 
   1  10   0       17.07       18.37      2.27 o 
   2  10   0      128.78      140.75      5.80 o 
   3  10   0        3.44        7.81      2.81 o 
   4  10   0        0.37       -0.19      5.18 o 
  -9  11   0       35.15       40.96      6.09 o 
  -8  11   0        0.32        2.91      3.31 o 
  -7  11   0        8.10        9.87      2.69 o 
  -6  11   0        2.03        0.55      2.59 o 
  -5  11   0        3.59        2.14      2.32 o 
  -4  11   0       50.71       59.37      2.74 o 
  -3  11   0      102.32      113.36      3.46 o 
  -2  11   0       23.70       17.50      1.92 o 
  -1  11   0        6.58        6.74      1.82 o 
   0  11   0        0.71        2.18      2.41 o 
   1  11   0       11.36       12.89      2.80 o 
   2  11   0        2.21        2.29      4.63 o 
   3  11   0       30.19       34.39      5.43 o 
  -8  12   0        2.87        3.00      3.75 o 
  -7  12   0        0.77        0.93      3.18 o 
  -6  12   0       14.22       13.27      3.02 o 
  -5  12   0       17.58       20.08      3.02 o 
  -4  12   0       22.87       15.85      2.23 o 
  -3  12   0        4.41        5.63      2.70 o 
  -2  12   0        3.80        6.52      3.70 o 
  -1  12   0       11.16       11.81      4.25 o 
   0  12   0        7.32        4.95      4.32 o 
   1  12   0       12.97       16.12      5.23 o 
   2  12   0        4.61       13.61      6.12 o 
  -6  13   0       33.12       33.02      6.28 o 
  -4  13   0        4.92        5.45      5.52 o 
  -3  13   0       11.07       17.89      5.06 o 
  -2  13   0        3.82        4.06      4.97 o 
  -1  13   0       10.22       18.89      5.50 o 
   0  13   0        3.11        0.60      6.17 o 
   4 -13   1        1.99        2.18      5.57 o 
   5 -13   1       14.52       13.37      5.71 o 
   6 -13   1        0.05       -0.57      6.20 o 
  -2 -12   1        0.69       -3.98      5.76 o 
  -1 -12   1        1.58        3.75      4.78 o 
   0 -12   1        3.74        7.57      3.11 o 
   1 -12   1       11.20        9.95      2.32 o 
   2 -12   1        2.28       -0.41      3.16 o 
   3 -12   1        3.44        4.62      2.19 o 
   4 -12   1        7.56        9.12      2.21 o 
   5 -12   1       12.62       14.31      2.85 o 
   6 -12   1        8.10        5.65      2.97 o 
   7 -12   1        3.84        3.62      3.29 o 
   8 -12   1        0.50       -1.85      3.75 o 
   9 -12   1        0.45        2.14      5.63 o 
  -3 -11   1       21.18       20.51      4.62 o 
  -2 -11   1        5.83        5.23      3.17 o 
  -1 -11   1        2.63        0.57      2.92 o 
   0 -11   1        9.18        9.37      2.02 o 
   1 -11   1        8.92        7.46      1.84 o 
   2 -11   1        4.31        1.37      1.77 o 
   3 -11   1        8.50        8.36      1.73 o 
   4 -11   1        0.01       -0.23      1.72 o 
   5 -11   1        2.14        3.11      2.47 o 
   6 -11   1        5.85        5.68      2.43 o 
   7 -11   1        4.17        0.77      2.85 o 
   8 -11   1       71.76       75.04      5.29 o 
   9 -11   1        0.06       -1.55      5.38 o 
  -4 -10   1        8.25        7.42      3.35 o 
  -3 -10   1        6.84        8.65      2.93 o 
  -2 -10   1       11.01       11.98      3.34 o 
  -1 -10   1        5.58        4.82      4.96 o 
   0 -10   1       24.24       21.65      2.74 o 
   1 -10   1       10.39       11.67      1.64 o 
   2 -10   1       75.45       73.34      2.73 o 
   3 -10   1       68.21       70.57      2.73 o 
   4 -10   1        7.20        5.44      1.50 o 
   5 -10   1        2.56        0.22      2.03 o 
   6 -10   1        0.38       -0.87      1.66 o 
   7 -10   1        9.15       11.57      1.84 o 
   8 -10   1        8.19       10.18      2.79 o 
   9 -10   1       46.13       53.88      4.05 o 
  -6  -9   1       14.35       17.42      4.28 o 
  -5  -9   1        1.96       -1.04      3.40 o 
  -4  -9   1        0.03        0.15      2.66 o 
  -3  -9   1       11.43       14.17      1.83 o 
  -2  -9   1       10.15        7.19      1.62 o 
  -1  -9   1       18.42       18.85      1.81 o 
   0  -9   1       41.19       40.71      2.17 o 
   1  -9   1       27.57       30.02      1.37 o 
   2  -9   1        2.50        2.75      0.88 o 
   3  -9   1       50.71       48.23      1.54 o 
   4  -9   1        0.01        0.46      0.85 o 
   5  -9   1       77.83       75.67      2.49 o 
   6  -9   1       11.61       12.87      1.88 o 
   7  -9   1        1.96        2.08      1.65 o 
   8  -9   1       76.06       79.94      4.20 o 
   9  -9   1       11.20       10.13      2.99 o 
  10  -9   1        9.68        8.33      3.56 o 
  11  -9   1        2.98        3.15      6.37 o 
  -7  -8   1        0.17       -0.93      4.41 o 
  -6  -8   1        0.01        2.08      3.28 o 
  -5  -8   1        2.32        1.86      2.70 o 
  -4  -8   1       22.46       33.59      2.80 o 
  -3  -8   1       28.66       33.13      2.54 o 
  -2  -8   1        9.50        9.37      1.41 o 
  -1  -8   1      415.68      436.30      4.52 o 
   0  -8   1      149.17      165.15      3.29 o 
   1  -8   1      460.05      493.55      6.90 o 
   2  -8   1       75.82       70.91      2.18 o 
   3  -8   1        4.71        4.26      0.66 o 
   4  -8   1        6.48        6.48      0.82 o 
   5  -8   1       25.16       24.35      1.46 o 
   6  -8   1       19.97       17.34      1.53 o 
   7  -8   1        4.25        5.47      1.53 o 
   8  -8   1       12.86       10.70      1.85 o 
   9  -8   1       14.41       14.95      2.18 o 
  10  -8   1       17.57       17.58      2.72 o 
  11  -8   1        3.48        4.61      3.22 o 
  -7  -7   1        0.99       -1.30      5.33 o 
  -6  -7   1        0.00        1.65      2.81 o 
  -5  -7   1       13.47       13.78      2.41 o 
  -4  -7   1       42.88       42.97      2.83 o 
  -3  -7   1       20.05       19.40      2.04 o 
  -2  -7   1       45.55       36.91      2.29 o 
  -1  -7   1       15.53       12.86      1.20 o 
   0  -7   1      441.30      449.69      3.73 o 
   1  -7   1      228.53      227.11      3.25 o 
   2  -7   1       56.47       51.44      1.33 o 
   3  -7   1       18.67       13.35      0.78 o 
   4  -7   1        9.37        9.66      1.03 o 
   5  -7   1       11.61       10.72      1.20 o 
   6  -7   1        1.98        1.43      1.22 o 
   7  -7   1        0.55        0.33      1.43 o 
   8  -7   1       19.73       17.47      1.91 o 
   9  -7   1        4.60        3.46      2.61 o 
  10  -7   1        0.42        0.26      3.03 o 
  11  -7   1       17.43       19.78      3.94 o 
  -8  -6   1       12.54        8.00      5.21 o 
  -7  -6   1        0.47        3.21      2.86 o 
  -6  -6   1        1.11        3.46      2.49 o 
  -5  -6   1        1.89        0.89      2.02 o 
  -4  -6   1        4.95        6.03      2.37 o 
  -3  -6   1       25.51       22.81      2.00 o 
  -2  -6   1       11.75        8.57      3.17 o 
  -1  -6   1       25.06       21.36      1.24 o 
   0  -6   1       29.24       30.06      0.96 o 
   1  -6   1       32.06       25.02      0.72 o 
   2  -6   1      449.54      465.85      2.96 o 
   3  -6   1       23.51       20.44      0.84 o 
   4  -6   1       13.92       13.24      0.98 o 
   5  -6   1        0.30        0.27      0.75 o 
   6  -6   1       37.21       34.15      2.07 o 
   7  -6   1       37.04       36.10      2.62 o 
   8  -6   1        1.92        3.54      2.02 o 
   9  -6   1       29.04       27.70      2.86 o 
  10  -6   1        0.29       -0.10      2.33 o 
  11  -6   1        7.74        8.81      3.71 o 
  -8  -5   1        4.33       -3.59      4.04 o 
  -7  -5   1        1.83        2.81      2.39 o 
  -6  -5   1        1.31        0.42      2.05 o 
  -5  -5   1       11.31        9.68      2.05 o 
  -4  -5   1       40.76       40.06      3.58 o 
  -3  -5   1       64.86       78.37      4.14 o 
  -2  -5   1       66.92       71.15      2.38 o 
  -1  -5   1       36.31       27.38      1.20 o 
   0  -5   1       64.26       62.69      1.20 o 
   1  -5   1        3.43        4.14      0.33 o 
   2  -5   1      329.79      333.78      2.33 o 
   3  -5   1       11.95        7.23      0.37 o 
   4  -5   1       48.47       45.68      1.51 o 
   5  -5   1        3.26        6.54      1.28 o 
   6  -5   1       15.02       14.06      1.78 o 
   7  -5   1       38.41       35.06      2.51 o 
   8  -5   1        1.42        2.45      1.99 o 
   9  -5   1        0.07        0.77      2.24 o 
  10  -5   1        6.14        6.19      2.14 o 
  11  -5   1        7.52        3.29      2.84 o 
  -9  -4   1        0.05        1.40      4.55 o 
  -8  -4   1       21.22       35.91      4.86 o 
  -7  -4   1        3.68        0.94      2.24 o 
  -6  -4   1       18.44       17.83      3.12 o 
  -5  -4   1       42.27       42.45      3.70 o 
  -4  -4   1       10.46        9.65      2.51 o 
  -3  -4   1        0.93        0.58      1.81 o 
  -2  -4   1        4.89        3.27      0.59 o 
  -1  -4   1      323.60      318.23      2.95 o 
   0  -4   1        0.02        0.39      0.29 o 
   1  -4   1       21.88       19.55      0.52 o 
   2  -4   1      109.35      126.32      1.29 o 
   3  -4   1      903.77     1038.72     14.54 o 
   4  -4   1      555.96      591.60      5.82 o 
   5  -4   1      736.04      798.33      7.52 o 
   6  -4   1        0.93        1.24      1.27 o 
   7  -4   1        0.08       -0.15      1.49 o 
   8  -4   1       42.43       41.34      2.75 o 
   9  -4   1        3.03        1.25      2.35 o 
  10  -4   1        0.07       -1.52      2.16 o 
  11  -4   1        9.78        6.78      3.47 o 
  -9  -3   1       16.78       26.64      4.18 o 
  -8  -3   1        0.20       -0.68      3.93 o 
  -7  -3   1        0.88        1.95      2.79 o 
  -6  -3   1       22.05       18.31      2.18 o 
  -5  -3   1        7.76       10.08      0.75 o 
  -4  -3   1      185.29      200.61      5.65 o 
  -3  -3   1       11.11        7.24      1.22 o 
  -2  -3   1        3.22        2.30      0.48 o 
  -1  -3   1       14.13       13.50      0.62 o 
   0  -3   1      470.20      477.27      3.21 o 
   1  -3   1       49.42       52.39      0.72 o 
   2  -3   1      261.70      268.98      1.94 o 
   3  -3   1      628.74      686.65      8.56 o 
   4  -3   1       20.53       27.11      1.52 o 
   5  -3   1        4.74        2.84      1.24 o 
   6  -3   1        9.33        8.31      1.53 o 
   7  -3   1       56.24       49.53      2.67 o 
   8  -3   1       31.61       30.31      2.56 o 
   9  -3   1       21.72       20.17      3.16 o 
  10  -3   1        0.46        1.47      2.39 o 
  11  -3   1       17.86       21.54      4.02 o 
 -10  -2   1        1.06        3.32      4.83 o 
  -9  -2   1        2.25       -0.14      4.70 o 
  -8  -2   1        7.76        9.77      3.45 o 
  -7  -2   1       17.58       12.03      3.16 o 
  -6  -2   1        8.32        6.27      0.97 o 
  -5  -2   1       75.39       73.57      6.58 o 
  -4  -2   1      235.51      256.09      4.40 o 
  -3  -2   1      156.67      159.06      3.12 o 
  -2  -2   1       42.43       36.26      1.68 o 
  -1  -2   1      218.48      216.39      1.72 o 
   1  -2   1     1004.37     1021.36      4.14 o 
   2  -2   1       41.92       49.84      1.38 o 
   3  -2   1        7.11        7.24      0.96 o 
   4  -2   1     1009.80     1053.62      8.34 o 
   5  -2   1       70.07       69.85      2.35 o 
   6  -2   1        1.07        2.02      1.25 o 
   7  -2   1       20.95       25.22      2.12 o 
   8  -2   1      246.31      254.35      7.97 o 
   9  -2   1        0.44       -2.14      2.14 o 
  10  -2   1       26.31       31.31      3.35 o 
  11  -2   1       10.34        9.29      4.72 o 
 -10  -1   1        1.85        6.61      5.64 o 
  -9  -1   1        6.76        9.57      4.23 o 
  -8  -1   1       20.66       22.35      4.00 o 
  -7  -1   1       62.35       62.69      2.85 o 
  -6  -1   1       94.34       85.63      4.73 o 
  -5  -1   1        1.37        1.91      1.70 o 
  -4  -1   1        0.95        1.31      1.52 o 
  -3  -1   1      216.12      233.93      3.49 o 
  -2  -1   1        0.56        1.51      0.91 o 
   2  -1   1      370.26      396.21      3.25 o 
   3  -1   1      465.61      453.45      6.27 o 
   4  -1   1      287.83      289.02     14.16 o 
   5  -1   1        0.45        0.85      1.03 o 
   6  -1   1       18.34       18.25      1.60 o 
   7  -1   1      184.53      171.21      4.15 o 
   8  -1   1       66.90       67.28      3.13 o 
   9  -1   1       19.88       16.33      3.37 o 
  10  -1   1       19.77       24.63      3.28 o 
  11  -1   1        4.76        5.73      3.95 o 
 -10   0   1        7.42        5.79      4.51 o 
  -9   0   1        0.62        1.25      4.00 o 
  -8   0   1        3.87        4.06      1.90 o 
  -7   0   1        0.28        0.88      1.48 o 
  -6   0   1        3.60        3.63      1.80 o 
  -5   0   1       20.87       14.90      2.11 o 
  -4   0   1        0.01       -0.14      1.57 o 
  -3   0   1        1.90        1.38      0.89 o 
  -2   0   1       60.27       48.43      1.47 o 
   2   0   1      321.29      365.51      2.91 o 
   3   0   1     1116.33     1215.26      6.31 o 
   4   0   1      380.13      417.21      6.82 o 
   5   0   1      167.82      172.32      3.36 o 
   6   0   1       11.27       11.24      1.62 o 
   7   0   1      128.62      130.04      3.46 o 
   8   0   1       16.47       16.69      2.28 o 
   9   0   1        8.67       14.03      2.88 o 
  10   0   1        3.97        2.72      4.63 o 
 -11   1   1       21.73       17.56      5.23 o 
 -10   1   1       44.64       45.94      5.58 o 
  -9   1   1        8.01        8.22      3.51 o 
  -8   1   1        8.18       10.92      1.91 o 
  -7   1   1       13.30       11.96      2.98 o 
  -6   1   1       72.69       79.04      4.20 o 
  -5   1   1       51.99       59.79      3.23 o 
  -4   1   1       40.42       29.34      2.10 o 
  -3   1   1      398.38      441.70      6.14 o 
  -2   1   1      424.99      406.70      5.02 o 
   1   1   1      932.19      941.20      5.70 o 
   2   1   1       24.51       29.32      0.64 o 
   3   1   1      344.21      336.32      2.63 o 
   4   1   1       27.45       26.07      1.17 o 
   5   1   1        2.47        1.16      1.15 o 
   6   1   1       62.80       60.90      2.11 o 
   7   1   1       22.53       21.70      1.62 o 
   8   1   1       42.85       39.69      3.26 o 
   9   1   1        0.34        3.59      4.04 o 
  10   1   1        9.88       18.51      4.86 o 
 -11   2   1        2.91        1.66      5.34 o 
 -10   2   1       65.06       81.20      6.38 o 
  -9   2   1      229.13      228.23      5.79 o 
  -8   2   1        1.57       -0.32      1.96 o 
  -7   2   1       61.38       61.28      4.27 o 
  -6   2   1      156.67      154.60      5.45 o 
  -5   2   1       27.01       27.56      2.42 o 
  -4   2   1      204.04      207.20      4.96 o 
  -3   2   1      255.12      266.43      3.41 o 
  -2   2   1     1065.76     1151.79      8.38 o 
  -1   2   1      597.72      627.66      3.04 o 
   0   2   1        0.06        0.43      0.39 o 
   1   2   1       43.97       34.86      1.15 o 
   2   2   1       83.71       81.62      1.59 o 
   3   2   1       97.41       99.99      3.82 o 
   4   2   1       24.51       25.80      1.99 o 
   5   2   1       53.34       47.96      3.89 o 
   6   2   1        4.00        5.37      1.76 o 
   7   2   1        0.06        1.40      2.40 o 
   8   2   1        1.05        0.57      3.31 o 
   9   2   1       16.06       17.77      3.80 o 
  10   2   1        6.00        6.87      5.94 o 
 -11   3   1       12.63       18.06      5.89 o 
 -10   3   1       15.76       18.04      3.83 o 
  -9   3   1       92.41      102.33      4.38 o 
  -8   3   1       64.59       65.94      3.32 o 
  -7   3   1        0.33        0.26      1.46 o 
  -6   3   1       42.85       39.23      3.27 o 
  -5   3   1       29.51       31.59      2.57 o 
  -4   3   1      535.11      534.27      7.64 o 
  -3   3   1      589.84      687.10     14.71 o 
  -2   3   1     1171.76     1269.58     10.24 o 
  -1   3   1      303.70      329.13      3.24 o 
   0   3   1       59.96       63.42      0.91 o 
   1   3   1      114.34      133.20      1.32 o 
   2   3   1      435.31      492.59      4.95 o 
   3   3   1        7.15        8.16      1.24 o 
   4   3   1       12.17       11.58      1.60 o 
   5   3   1        0.67        0.88      1.54 o 
   6   3   1        0.11       -1.34      2.78 o 
   7   3   1       11.95       11.99      3.34 o 
   8   3   1        8.39       10.95      4.12 o 
   9   3   1        0.00       -4.47      5.22 o 
 -11   4   1        0.11       -2.21      3.63 o 
 -10   4   1       68.13       68.36      4.06 o 
  -9   4   1       55.07       52.93      3.52 o 
  -8   4   1       36.55       37.91      2.90 o 
  -7   4   1       31.16       28.41      2.33 o 
  -6   4   1        3.20        0.89      1.82 o 
  -5   4   1      161.31      160.42      4.94 o 
  -4   4   1      590.45      701.08      5.89 o 
  -3   4   1      280.41      350.77      4.64 o 
  -2   4   1     1363.09     1446.84      6.07 o 
  -1   4   1      874.68      930.69      6.93 o 
   0   4   1      250.07      238.62      1.69 o 
   1   4   1      150.12      180.17      2.29 o 
   2   4   1      684.95      786.30      6.77 o 
   3   4   1      164.46      170.56      4.95 o 
   4   4   1       39.10       31.12      2.13 o 
   5   4   1       22.20       16.86      2.12 o 
   6   4   1        3.38        6.12      2.79 o 
   7   4   1       23.01       27.15      4.02 o 
   8   4   1        1.06        2.57      4.77 o 
   9   4   1        0.48        6.61      5.73 o 
 -11   5   1        0.01       -1.04      3.41 o 
 -10   5   1       10.19        8.21      2.77 o 
  -9   5   1       30.40       27.12      2.88 o 
  -8   5   1        1.07        0.46      1.74 o 
  -7   5   1      114.85      121.87      4.03 o 
  -6   5   1       39.45       40.47      3.30 o 
  -5   5   1       55.92       52.38      3.20 o 
  -4   5   1       11.83        9.66      1.02 o 
  -3   5   1       13.44       19.71      0.77 o 
  -2   5   1      157.78      184.64      1.55 o 
  -1   5   1      199.53      196.21      1.82 o 
   0   5   1        2.04        1.76      0.41 o 
   1   5   1        4.67        3.46      0.64 o 
   2   5   1       55.87       57.55      2.24 o 
   3   5   1        7.13        6.15      1.33 o 
   4   5   1        5.05        4.71      1.61 o 
   5   5   1       18.63       13.64      2.70 o 
   6   5   1       17.43       15.37      2.51 o 
   7   5   1        7.60       10.61      3.89 o 
   8   5   1        3.15        0.44      5.16 o 
 -12   6   1        5.92       10.21      7.42 o 
 -11   6   1        2.15       -0.83      3.90 o 
 -10   6   1        6.10        6.34      2.87 o 
  -9   6   1        3.84        1.72      2.18 o 
  -8   6   1        2.98        2.43      2.16 o 
  -7   6   1        4.81        6.30      1.77 o 
  -6   6   1      181.94      182.18      4.45 o 
  -5   6   1        1.23        0.04      0.91 o 
  -4   6   1      104.70      105.42      1.66 o 
  -3   6   1       19.26       16.91      0.66 o 
  -2   6   1       99.26      109.74      1.16 o 
  -1   6   1      195.66      207.45      2.38 o 
   0   6   1      269.95      278.71      2.51 o 
   1   6   1      103.17      106.14      2.39 o 
   2   6   1       40.25       35.62      2.02 o 
   3   6   1       28.26       28.33      3.07 o 
   4   6   1        0.03        0.71      1.65 o 
   5   6   1       10.02       11.56      2.10 o 
   6   6   1       15.36       10.96      2.53 o 
   7   6   1       37.04       36.07      5.14 o 
   8   6   1        0.71       -4.86      5.10 o 
 -11   7   1        1.43        2.32      3.62 o 
 -10   7   1        1.38        3.27      3.03 o 
  -9   7   1        0.98        1.20      2.63 o 
  -8   7   1        2.97        1.94      2.00 o 
  -7   7   1        0.20        1.59      1.74 o 
  -6   7   1        0.05       -0.30      1.18 o 
  -5   7   1        4.88        4.42      1.00 o 
  -4   7   1      154.43      145.88      1.93 o 
  -3   7   1        1.85        2.28      0.49 o 
  -2   7   1       29.83       29.99      0.85 o 
  -1   7   1       44.33       41.26      1.32 o 
   0   7   1      114.16      119.79      1.52 o 
   1   7   1      153.17      158.71      2.36 o 
   2   7   1        2.37        1.88      1.27 o 
   3   7   1        6.83        3.84      1.61 o 
   4   7   1        8.66        9.13      1.94 o 
   5   7   1        1.45        1.94      2.29 o 
   6   7   1        5.96        6.13      2.80 o 
   7   7   1        0.03       -2.92      5.69 o 
 -11   8   1        7.47        8.13      4.15 o 
 -10   8   1        1.34        0.11      3.17 o 
  -9   8   1        0.22        1.71      2.12 o 
  -8   8   1        1.44        0.00      1.78 o 
  -7   8   1        5.60        3.38      1.51 o 
  -6   8   1       15.11       17.82      1.58 o 
  -5   8   1       29.85       33.01      2.60 o 
  -4   8   1       19.61       19.89      1.08 o 
  -3   8   1       28.49       30.71      1.35 o 
  -2   8   1        3.56        4.07      0.76 o 
  -1   8   1      184.21      189.87      2.71 o 
   0   8   1       65.43       62.61      1.60 o 
   1   8   1       12.52       14.31      1.47 o 
   2   8   1        5.64        4.89      1.38 o 
   3   8   1        0.08       -0.27      1.68 o 
   4   8   1        1.23        1.63      2.31 o 
   5   8   1        3.45        3.84      2.82 o 
   6   8   1       12.70       13.69      4.75 o 
 -10   9   1        5.99        4.67      2.95 o 
  -9   9   1        0.95        1.25      2.45 o 
  -8   9   1        5.23        1.77      1.86 o 
  -7   9   1        1.37        1.80      1.57 o 
  -6   9   1        8.48        9.85      1.48 o 
  -5   9   1        0.03       -0.14      1.24 o 
  -4   9   1        0.23        0.16      1.00 o 
  -3   9   1       44.37       45.21      1.70 o 
  -2   9   1       32.50       32.73      1.54 o 
  -1   9   1       98.50      103.92      2.22 o 
   0   9   1      115.67      119.10      2.19 o 
   1   9   1      174.97      199.43      4.52 o 
   2   9   1      109.50      120.20      3.76 o 
   3   9   1       10.84       10.33      2.54 o 
   4   9   1        1.65        3.14      2.30 o 
   5   9   1        0.50        0.07      4.50 o 
  -9  10   1        0.34        2.09      5.67 o 
  -8  10   1       20.04       22.21      4.95 o 
  -7  10   1        2.16        1.68      4.86 o 
  -6  10   1        6.19        5.54      2.13 o 
  -5  10   1        0.48       -0.37      1.67 o 
  -4  10   1        0.88       -0.26      1.53 o 
  -3  10   1       15.15       14.17      2.34 o 
  -2  10   1        7.70        6.26      1.52 o 
  -1  10   1       16.76       17.08      1.45 o 
   0  10   1        0.42        3.02      2.14 o 
   1  10   1        6.46        7.17      2.92 o 
   2  10   1       24.44       19.74      3.82 o 
   3  10   1        9.41        2.27      4.54 o 
   4  10   1        0.01        0.20      4.86 o 
  -8  11   1        2.73        6.97      3.12 o 
  -7  11   1        1.83        1.03      3.06 o 
  -6  11   1        5.27        4.05      2.94 o 
  -5  11   1       35.27       36.72      4.53 o 
  -4  11   1        8.35        7.25      1.88 o 
  -3  11   1        0.01        0.52      1.79 o 
  -2  11   1        4.77        4.35      1.86 o 
  -1  11   1        0.09       -3.25      3.44 o 
   0  11   1        1.60       -0.46      3.94 o 
   1  11   1        0.28        1.86      4.16 o 
   2  11   1        0.09       -0.15      4.66 o 
   3  11   1        2.18        4.02      5.77 o 
  -7  12   1       15.03       18.91      4.76 o 
  -6  12   1        3.20       -5.07      5.07 o 
  -5  12   1       26.74       27.57      3.41 o 
  -4  12   1        6.54        6.30      3.13 o 
  -3  12   1       10.45        6.31      2.93 o 
  -2  12   1        4.63       10.28      4.22 o 
  -1  12   1        0.04        3.32      4.39 o 
   0  12   1        2.03        2.36      4.96 o 
   1  12   1        2.81        1.17      5.03 o 
  -6  13   1        0.28        2.98      6.59 o 
  -5  13   1        2.30        2.17      3.94 o 
  -4  13   1        0.26       -1.35      5.04 o 
  -3  13   1        3.07        3.01      4.99 o 
  -2  13   1        0.12        6.40      4.96 o 
  -1  13   1        5.96        7.97      6.03 o 
   0  13   1        3.56        8.14      6.34 o 
   5 -14   2        0.12        1.94      6.69 o 
   1 -13   2        6.91        6.83      3.74 o 
   2 -13   2        0.23       -0.45      5.01 o 
   3 -13   2        3.38        2.77      4.78 o 
   4 -13   2        0.56        0.32      3.40 o 
   5 -13   2        2.69        0.89      3.76 o 
   6 -13   2        3.81        0.58      3.95 o 
   7 -13   2        0.14       -4.84      5.83 o 
   8 -13   2        0.06       -0.60      6.18 o 
  -2 -12   2        4.56        5.86      3.99 o 
  -1 -12   2       28.14       30.84      3.51 o 
   0 -12   2        0.71        0.77      2.53 o 
   1 -12   2       21.97       22.13      2.30 o 
   2 -12   2       15.08       19.87      2.61 o 
   3 -12   2       16.95       20.90      2.85 o 
   4 -12   2       77.13       84.11      4.38 o 
   5 -12   2       51.59       60.52      3.89 o 
   6 -12   2        0.06       -2.15      3.15 o 
   7 -12   2        0.65       -0.13      3.61 o 
   8 -12   2        1.29        3.31      3.77 o 
   9 -12   2        4.27        8.40      5.63 o 
  -4 -11   2        1.08        2.92      4.61 o 
  -3 -11   2        9.46        7.29      3.56 o 
  -2 -11   2        2.56        4.29      3.31 o 
  -1 -11   2        2.50        1.93      2.68 o 
   0 -11   2        7.25        3.69      1.91 o 
   1 -11   2        9.90        9.62      3.04 o 
   2 -11   2       20.85       16.35      1.94 o 
   3 -11   2        0.25        1.15      1.73 o 
   4 -11   2       13.00        7.13      2.04 o 
   5 -11   2        5.16        5.95      2.79 o 
   6 -11   2        9.93       13.34      2.68 o 
   7 -11   2        0.10       -1.11      2.76 o 
   8 -11   2        9.84        6.45      3.23 o 
   9 -11   2        8.21        9.21      6.44 o 
  -5 -10   2        2.37        3.71      5.93 o 
  -4 -10   2        1.73        1.97      3.54 o 
  -3 -10   2       48.40       47.01      3.47 o 
  -2 -10   2        0.46        0.31      2.86 o 
  -1 -10   2       12.17       11.82      1.77 o 
   0 -10   2        1.41        2.55      1.63 o 
   1 -10   2       65.67       66.27      2.56 o 
   2 -10   2       83.99       77.28      2.74 o 
   3 -10   2        7.17        7.72      1.49 o 
   4 -10   2        6.12        8.33      1.23 o 
   5 -10   2        4.10        3.80      1.53 o 
   6 -10   2        3.15        4.75      1.73 o 
   7 -10   2       77.92       78.07      3.23 o 
   8 -10   2        4.10        3.18      2.58 o 
   9 -10   2        6.36       10.81      6.59 o 
  10 -10   2        0.18        6.09      5.50 o 
  -6  -9   2        0.12        0.77      4.15 o 
  -5  -9   2        1.57        3.93      3.21 o 
  -4  -9   2       99.94      114.47      4.54 o 
  -3  -9   2        4.43        4.94      2.22 o 
  -2  -9   2        0.06        0.87      1.54 o 
  -1  -9   2       46.29       44.40      1.75 o 
   0  -9   2       70.78       64.75      2.51 o 
   1  -9   2      297.55      311.53      4.60 o 
   2  -9   2       11.89        9.54      1.46 o 
   3  -9   2        0.63        0.29      1.19 o 
   4  -9   2       18.17       17.29      1.26 o 
   5  -9   2       34.37       30.57      1.96 o 
   6  -9   2       20.78       23.72      3.36 o 
   7  -9   2      142.62      140.67      4.77 o 
   8  -9   2       18.52       20.53      4.25 o 
   9  -9   2        6.32        7.69      2.93 o 
  10  -9   2        8.46        8.10      3.43 o 
  11  -9   2        0.65       -3.51      6.47 o 
  -7  -8   2        0.78        2.22      3.96 o 
  -6  -8   2        7.87       10.34      3.31 o 
  -5  -8   2       13.83       17.53      2.80 o 
  -4  -8   2       15.32       22.84      4.47 o 
  -3  -8   2        7.75        8.39      1.91 o 
  -2  -8   2       60.33       55.31      2.60 o 
  -1  -8   2      335.41      348.85      4.02 o 
   0  -8   2      409.53      427.76      4.43 o 
   1  -8   2       37.58       37.47      0.85 o 
   2  -8   2       24.18       27.12      0.76 o 
   3  -8   2        0.15        0.66      0.60 o 
   4  -8   2       97.85      109.40      2.45 o 
   5  -8   2       20.82       18.69      1.32 o 
   6  -8   2       82.43       79.86      3.75 o 
   7  -8   2       18.22       18.28      1.79 o 
   8  -8   2        5.42        9.39      2.46 o 
   9  -8   2        8.23       12.16      2.29 o 
  10  -8   2        6.63        8.88      2.83 o 
  11  -8   2        0.37        2.94      4.38 o 
  -7  -7   2        6.49        8.99      3.58 o 
  -6  -7   2       19.17       25.26      3.05 o 
  -5  -7   2        0.91        1.63      2.40 o 
  -4  -7   2       21.03       19.90      2.50 o 
  -3  -7   2        2.57        1.34      1.61 o 
  -2  -7   2      180.77      179.61      7.46 o 
  -1  -7   2     1869.49     1925.11     14.52 o 
   0  -7   2       15.68       17.66      0.91 o 
   1  -7   2       25.00       22.21      0.56 o 
   2  -7   2      126.03      120.80      1.64 o 
   3  -7   2       43.73       45.80      1.11 o 
   4  -7   2      136.65      157.26      2.62 o 
   5  -7   2       39.84       39.67      1.08 o 
   6  -7   2        0.39        0.55      0.86 o 
   7  -7   2       18.98       15.83      1.58 o 
   8  -7   2        0.20        0.18      1.24 o 
   9  -7   2       15.86       14.92      2.05 o 
  10  -7   2        5.86        5.58      2.42 o 
  11  -7   2        3.36        6.84      3.35 o 
  -7  -6   2        1.74        4.63      2.70 o 
  -6  -6   2       31.19       44.71      7.72 o 
  -5  -6   2       14.90       11.80      2.25 o 
  -4  -6   2        0.81        1.31      2.64 o 
  -3  -6   2      215.70      216.97      6.99 o 
  -2  -6   2       38.33       44.50      3.76 o 
  -1  -6   2      358.46      349.83      5.97 o 
   0  -6   2       11.23       11.60      0.62 o 
   1  -6   2       30.69       40.93      0.70 o 
   2  -6   2      398.61      448.04      2.78 o 
   3  -6   2       54.41       59.21      1.27 o 
   4  -6   2       57.60       57.80      0.81 o 
   5  -6   2       59.22       54.18      1.43 o 
   6  -6   2       65.75       59.57      1.77 o 
   7  -6   2       93.12       87.62      2.32 o 
   8  -6   2        9.16        8.75      1.55 o 
   9  -6   2       21.57       20.96      2.05 o 
  10  -6   2        1.28        3.97      2.29 o 
  11  -6   2        6.15        5.49      4.05 o 
  -8  -5   2       83.96       96.05      6.98 o 
  -7  -5   2       21.58       19.43      4.08 o 
  -6  -5   2        0.08       -1.81      3.11 o 
  -5  -5   2       41.77       40.10      4.06 o 
  -4  -5   2       68.77       69.75      4.25 o 
  -3  -5   2      512.77      484.06      7.48 o 
  -2  -5   2      170.61      182.68      4.40 o 
  -1  -5   2       12.82       20.66      0.90 o 
   0  -5   2      478.30      484.04      3.91 o 
   1  -5   2        1.47        3.08      0.37 o 
   2  -5   2      787.07      903.95      5.43 o 
   3  -5   2       38.89       39.94      1.12 o 
   4  -5   2        6.80        6.88      0.58 o 
   5  -5   2       77.23       81.02      1.77 o 
   6  -5   2       31.32       29.90      2.04 o 
   7  -5   2       73.59       69.73      2.37 o 
   8  -5   2        8.32       12.61      2.05 o 
   9  -5   2        6.59        6.26      1.81 o 
  10  -5   2        0.18       -0.67      2.22 o 
  11  -5   2        3.49        2.54      2.98 o 
  -9  -4   2        0.00        4.27      5.65 o 
  -7  -4   2       23.49       20.05      2.99 o 
  -6  -4   2        7.63        6.47      1.95 o 
  -5  -4   2       22.88       19.31      2.11 o 
  -4  -4   2        5.43        5.14      0.77 o 
  -3  -4   2      693.69      721.78      4.63 o 
  -2  -4   2     1370.76     1517.59     11.74 o 
  -1  -4   2      943.73     1003.74      6.54 o 
   0  -4   2      439.36      479.20      2.64 o 
   1  -4   2      497.21      564.23      3.94 o 
   2  -4   2      348.81      359.09      2.35 o 
   3  -4   2      308.83      299.36      3.81 o 
   4  -4   2      848.00      848.05      8.17 o 
   5  -4   2      367.35      382.85      8.98 o 
   6  -4   2        0.00        1.11      1.28 o 
   7  -4   2        2.84        1.01      1.62 o 
   8  -4   2        3.28        5.09      1.61 o 
   9  -4   2       22.57       19.45      2.20 o 
  10  -4   2       68.75       79.03      3.44 o 
  11  -4   2        1.42        3.36      3.85 o 
  -9  -3   2        0.00        1.18      4.95 o 
  -8  -3   2        4.75        4.11      3.93 o 
  -7  -3   2        2.26        4.73      2.17 o 
  -6  -3   2       14.90       11.49      2.24 o 
  -5  -3   2       32.22       29.23      3.72 o 
  -4  -3   2       22.70       17.31      1.66 o 
  -3  -3   2        0.64        1.50      1.10 o 
  -2  -3   2       28.65       30.15      1.11 o 
  -1  -3   2      270.78      288.17      1.92 o 
   0  -3   2        4.53        8.30      0.54 o 
   1  -3   2      798.69      801.05      5.94 o 
   2  -3   2       59.99       58.87      0.71 o 
   3  -3   2      274.62      318.25      2.51 o 
   4  -3   2       52.94       56.38      3.10 o 
   5  -3   2      622.10      688.73      6.90 o 
   6  -3   2       50.06       45.09      4.47 o 
   7  -3   2       26.18       26.52      2.35 o 
   8  -3   2       11.72       10.61      1.72 o 
   9  -3   2        9.31        8.85      1.90 o 
  10  -3   2       60.93       53.87      7.63 o 
  11  -3   2        2.64        6.55      3.91 o 
 -10  -2   2        3.54        2.72      4.58 o 
  -9  -2   2        1.25       -3.04      3.84 o 
  -8  -2   2       35.92       35.46      4.50 o 
  -7  -2   2       57.73       45.02      4.36 o 
  -6  -2   2      164.28      150.83      4.30 o 
  -5  -2   2      217.09      212.47      4.54 o 
  -4  -2   2      634.11      706.50      7.68 o 
  -3  -2   2       14.44       14.19      1.61 o 
  -2  -2   2      232.14      206.77      2.96 o 
  -1  -2   2     4397.80     4368.62     27.51 o 
   1  -2   2       43.76       67.07      1.11 o 
   2  -2   2        1.50        0.88      0.46 o 
   3  -2   2      916.11      947.04      4.98 o 
   4  -2   2       46.43       59.72      1.98 o 
   5  -2   2        0.02        0.50      0.96 o 
   6  -2   2        2.30        2.02      1.35 o 
   7  -2   2      198.61      199.39      3.82 o 
   8  -2   2      162.02      152.17      5.02 o 
   9  -2   2       15.52       15.62      2.11 o 
  10  -2   2        1.02       -0.24      2.89 o 
  11  -2   2        0.14       -2.55      5.53 o 
 -10  -1   2        0.15        4.31      4.66 o 
  -9  -1   2        1.64        1.49      4.13 o 
  -8  -1   2       59.29       45.77      4.82 o 
  -7  -1   2        4.83        2.44      2.78 o 
  -6  -1   2       21.71       20.64      2.03 o 
  -5  -1   2      103.39      115.89      7.50 o 
  -4  -1   2      115.34      118.27      2.99 o 
  -3  -1   2      100.14       86.66      2.21 o 
  -2  -1   2        0.00        0.60      0.83 o 
  -1  -1   2       12.40       10.07      0.93 o 
   2  -1   2     2870.24     2997.29      7.62 o 
   3  -1   2      168.86      190.15      1.99 o 
   4  -1   2        0.14        0.78      0.72 o 
   5  -1   2      117.28      114.23      2.82 o 
   6  -1   2      147.23      141.88      2.96 o 
   7  -1   2      127.83      124.13      3.06 o 
   8  -1   2      156.05      154.18      4.63 o 
   9  -1   2        8.40        6.12      2.74 o 
  10  -1   2       15.25        9.57      4.10 o 
 -10   0   2       21.82       21.29      5.19 o 
  -9   0   2       36.32       36.24      4.90 o 
  -8   0   2       39.86       42.80      2.60 o 
  -7   0   2        0.12        1.34      2.32 o 
  -6   0   2        9.76       12.54      2.72 o 
  -5   0   2      927.31     1020.28     12.70 o 
  -4   0   2       42.06       52.08      2.12 o 
  -3   0   2      228.20      212.30      3.20 o 
  -2   0   2       98.59      118.96      2.12 o 
   2   0   2     1328.53     1474.47      4.95 o 
   3   0   2      239.94      266.47      3.28 o 
   4   0   2      527.08      562.96      4.43 o 
   5   0   2       31.08       29.57      1.41 o 
   6   0   2        6.74        6.67      1.19 o 
   7   0   2      343.72      371.97      4.88 o 
   8   0   2        0.00        0.76      1.98 o 
   9   0   2        2.17        3.30      3.07 o 
  10   0   2        8.24        7.49      4.82 o 
 -11   1   2        0.00       -1.70      5.40 o 
 -10   1   2        1.72        2.05      3.83 o 
  -9   1   2        0.03        3.20      2.12 o 
  -8   1   2        0.21        1.23      3.02 o 
  -7   1   2       94.35       94.03      5.05 o 
  -6   1   2       49.83       41.18      3.19 o 
  -5   1   2      222.05      233.20      6.08 o 
  -4   1   2      107.63      109.71      3.84 o 
  -3   1   2       30.48       23.66      1.91 o 
   1   1   2     5341.78     5634.29     18.66 o 
   2   1   2     2464.66     2618.36     12.52 o 
   3   1   2     2881.40     3163.05     19.09 o 
   4   1   2        0.02       -0.18      1.78 o 
   5   1   2       43.47       43.96      1.79 o 
   6   1   2       13.17       10.26      1.67 o 
   7   1   2        4.07        3.60      2.88 o 
   8   1   2       22.29       19.79      3.28 o 
   9   1   2        1.19        3.38      3.48 o 
  10   1   2       46.76       57.54      5.94 o 
 -11   2   2        3.93       -0.62      5.16 o 
 -10   2   2        3.41        6.12      2.94 o 
  -9   2   2        0.00        0.79      2.35 o 
  -8   2   2       33.27       34.94      4.02 o 
  -7   2   2      339.75      379.86      9.41 o 
  -6   2   2        0.31       -0.17      1.57 o 
  -5   2   2       69.24       77.06      3.63 o 
  -4   2   2        2.58        0.70      0.91 o 
  -3   2   2        0.29        1.46      1.06 o 
  -2   2   2     8487.95     8612.01    139.48 o 
  -1   2   2     7247.31     6951.03     57.09 o 
   0   2   2        1.58        0.66      0.29 o 
   1   2   2     2200.74     2424.47      7.66 o 
   2   2   2     1159.67     1282.31     19.95 o 
   3   2   2        7.01        5.34      2.84 o 
   4   2   2      207.31      233.73      6.36 o 
   5   2   2       63.44       56.01      4.17 o 
   6   2   2       23.98       12.76      2.91 o 
   7   2   2       27.15       22.00      3.52 o 
   8   2   2       11.92       14.32      3.96 o 
   9   2   2        4.90        6.77      3.76 o 
 -11   3   2        0.19       -4.29      5.09 o 
 -10   3   2      140.13      138.44      5.22 o 
  -9   3   2      193.24      194.52      5.62 o 
  -8   3   2       42.31       39.12      4.29 o 
  -7   3   2        1.15       -1.54      2.40 o 
  -6   3   2        0.90        3.60      2.18 o 
  -5   3   2        2.29        5.47      1.80 o 
  -4   3   2     2777.59     3034.07     19.35 o 
  -3   3   2     1107.89     1146.25     23.75 o 
  -2   3   2       33.27       29.37      1.91 o 
  -1   3   2       16.85       13.84      0.56 o 
   0   3   2       40.99       40.23      0.72 o 
   1   3   2     2242.35     2712.59     10.04 o 
   2   3   2     1013.24     1091.28      7.31 o 
   3   3   2      217.78      214.14      3.82 o 
   4   3   2        1.50        2.51      1.25 o 
   5   3   2       13.85       17.33      3.09 o 
   6   3   2      194.66      159.46      6.99 o 
   7   3   2       16.19       15.03      3.99 o 
   8   3   2        3.30        5.11      3.94 o 
   9   3   2       18.26       24.46      5.44 o 
 -11   4   2        0.73        0.73      3.65 o 
 -10   4   2       36.12       40.70      3.65 o 
  -9   4   2        1.33        2.50      2.33 o 
  -8   4   2      133.23      132.00      6.17 o 
  -7   4   2       39.01       39.72      3.55 o 
  -6   4   2        0.90       -0.16      2.03 o 
  -5   4   2        0.10        0.26      1.04 o 
  -4   4   2     1878.96     1998.73     15.89 o 
  -3   4   2      203.91      234.82      3.59 o 
  -2   4   2       49.08       50.72      1.52 o 
  -1   4   2      101.79      120.07      2.20 o 
   0   4   2        3.95        2.26      0.41 o 
   1   4   2      450.07      499.31      7.79 o 
   2   4   2      218.70      283.99      4.12 o 
   3   4   2        5.38        8.13      2.14 o 
   4   4   2      206.34      176.53     10.07 o 
   5   4   2        0.32       -0.73      2.45 o 
   6   4   2        0.24        0.65      3.04 o 
   7   4   2        0.79        1.93      3.45 o 
   8   4   2        1.78       -0.43      4.87 o 
 -11   5   2        3.76        4.32      3.81 o 
 -10   5   2        1.44       -1.01      2.93 o 
  -9   5   2        3.34        2.76      2.28 o 
  -8   5   2       11.13       10.12      2.43 o 
  -7   5   2       78.94       65.91      4.26 o 
  -6   5   2      238.32      236.05      6.75 o 
  -5   5   2      189.52      213.28      5.94 o 
  -4   5   2      150.69      163.44      4.82 o 
  -3   5   2       37.46       36.63      1.80 o 
  -2   5   2      326.88      356.05      3.73 o 
  -1   5   2      165.09      183.92      7.00 o 
   0   5   2      284.19      339.60      3.25 o 
   1   5   2        2.52        3.12      0.62 o 
   2   5   2        8.08        6.45      1.19 o 
   3   5   2        5.00        4.74      1.26 o 
   4   5   2      202.80      147.43      5.43 o 
   5   5   2      128.86      114.34      4.01 o 
   6   5   2        7.37       11.46      3.49 o 
   7   5   2       19.75       15.59      4.31 o 
   8   5   2        2.65        0.89      5.65 o 
 -11   6   2        5.83        6.80      3.63 o 
 -10   6   2        2.96        4.60      2.92 o 
  -9   6   2        2.26       -1.56      2.34 o 
  -8   6   2       17.56       20.05      2.47 o 
  -7   6   2       77.94       80.02      4.80 o 
  -6   6   2      213.13      218.33      9.02 o 
  -5   6   2       34.47       33.36      2.81 o 
  -4   6   2       13.15       15.02      1.70 o 
  -3   6   2        1.55        1.62      0.48 o 
  -2   6   2       67.47       71.67      1.28 o 
  -1   6   2      125.19      129.39      2.26 o 
   0   6   2        0.00        0.35      0.26 o 
   1   6   2        3.45        3.70      0.68 o 
   2   6   2       60.37       55.61      2.33 o 
   3   6   2      165.98      151.93      9.88 o 
   4   6   2       87.29       74.83      3.69 o 
   5   6   2        0.33        3.19      2.10 o 
   6   6   2        5.13        9.64      3.66 o 
   7   6   2       90.59      107.49      7.52 o 
 -11   7   2        0.08        0.58      4.35 o 
 -10   7   2        0.56        1.12      3.37 o 
  -9   7   2        4.72        6.53      2.63 o 
  -8   7   2        0.05        0.54      2.03 o 
  -7   7   2        1.40        0.89      1.89 o 
  -6   7   2        1.17        3.02      1.34 o 
  -5   7   2        0.67        1.40      1.03 o 
  -4   7   2      213.55      211.16      2.68 o 
  -3   7   2        1.70        1.33      0.43 o 
  -2   7   2       11.94       12.82      0.85 o 
  -1   7   2       11.88        9.70      0.98 o 
   0   7   2        0.05       -0.09      0.67 o 
   1   7   2        5.30        3.66      0.81 o 
   2   7   2       30.86       21.52      1.68 o 
   3   7   2       79.64       72.92      3.10 o 
   4   7   2       15.70       11.74      2.15 o 
   5   7   2        5.90       10.58      4.82 o 
   6   7   2        5.45        6.24      4.08 o 
   7   7   2       86.99      112.31      7.63 o 
 -11   8   2        0.02       -1.44      4.69 o 
 -10   8   2       15.19       20.00      3.63 o 
  -9   8   2       16.48       13.88      2.86 o 
  -8   8   2        1.38       -0.80      2.36 o 
  -7   8   2        6.70        5.50      1.75 o 
  -6   8   2      135.24      127.65      4.68 o 
  -5   8   2        4.64        2.97      1.01 o 
  -4   8   2       23.97       16.17      1.14 o 
  -3   8   2       11.88        9.77      0.82 o 
  -2   8   2       84.79       90.69      1.77 o 
  -1   8   2       47.96       48.47      1.57 o 
   0   8   2        5.42        3.97      0.96 o 
   1   8   2       23.09       20.29      2.52 o 
   2   8   2       87.54       77.09      3.72 o 
   3   8   2       28.47       35.12      2.21 o 
   4   8   2        3.15        1.61      2.47 o 
   5   8   2        4.99       10.34      4.04 o 
   6   8   2      144.39      181.61      9.27 o 
 -10   9   2        5.17       10.65      4.76 o 
  -9   9   2        4.45        8.71      3.18 o 
  -8   9   2        7.05        8.13      3.65 o 
  -7   9   2        6.32        6.41      2.45 o 
  -6   9   2        0.50        1.07      1.47 o 
  -5   9   2       51.49       41.46      1.81 o 
  -4   9   2        2.21        3.32      1.09 o 
  -3   9   2       57.82       61.17      2.64 o 
  -2   9   2        0.91       -0.35      1.05 o 
  -1   9   2       67.27       64.43      1.70 o 
   0   9   2        5.07        4.57      1.30 o 
   1   9   2        0.55        0.92      1.55 o 
   2   9   2        9.43       12.69      2.34 o 
   3   9   2        2.64        1.43      2.66 o 
   4   9   2        9.00        5.63      2.89 o 
   5   9   2        2.09       -1.62      3.77 o 
  -9  10   2        0.05       -4.55      5.83 o 
  -8  10   2        7.22        7.12      4.71 o 
  -7  10   2        0.05        1.03      2.56 o 
  -6  10   2        5.75        4.03      1.73 o 
  -5  10   2        5.10        4.52      1.35 o 
  -4  10   2       10.54       10.15      1.39 o 
  -3  10   2      129.86      128.01      2.83 o 
  -2  10   2      198.99      204.46      3.48 o 
  -1  10   2        2.70        2.47      1.31 o 
   0  10   2        0.51        2.44      3.35 o 
   1  10   2       19.09       19.26      4.06 o 
   2  10   2       10.48        6.34      4.40 o 
   3  10   2       36.56       51.79      5.55 o 
   4  10   2       62.07       50.72      5.62 o 
  -8  11   2        8.28        7.55      4.91 o 
  -7  11   2        0.19       -3.91      4.79 o 
  -6  11   2        0.64       -0.83      3.71 o 
  -5  11   2       10.80       12.45      2.61 o 
  -4  11   2       10.77        9.78      2.48 o 
  -3  11   2        1.45        4.36      2.47 o 
  -2  11   2       69.68       63.93      5.36 o 
  -1  11   2        2.50        1.18      3.67 o 
   0  11   2       16.03       16.25      4.19 o 
   1  11   2        8.40       10.41      4.10 o 
   2  11   2        5.22        4.42      4.67 o 
  -7  12   2        2.55       -2.38      5.56 o 
  -6  12   2        5.31        6.86      4.89 o 
  -5  12   2       44.89       43.86      3.84 o 
  -4  12   2       35.50       33.69      7.12 o 
  -3  12   2        5.64        0.96      4.00 o 
  -2  12   2        6.10       10.69      4.38 o 
  -1  12   2        7.83       14.78      4.44 o 
   0  12   2        7.50        6.49      5.17 o 
   1  12   2       29.09       39.15      5.47 o 
  -6  13   2        8.39       16.39      6.09 o 
  -5  13   2        0.84        0.29      4.04 o 
  -4  13   2       11.61       11.99      5.71 o 
  -3  13   2        0.00        1.58      5.84 o 
  -2  13   2        6.62       10.64      5.23 o 
  -1  13   2        0.60        2.42      5.94 o 
   4 -14   3        0.79       -1.66      6.27 o 
   5 -14   3        0.02        0.66      4.43 o 
   0 -13   3        0.03        7.34      6.17 o 
   1 -13   3       18.42       17.18      3.90 o 
   2 -13   3        0.01        0.96      5.01 o 
   3 -13   3        1.72        4.54      4.30 o 
   4 -13   3        0.67       -0.11      3.40 o 
   5 -13   3        1.24        2.13      3.71 o 
   6 -13   3        5.15       -0.36      3.82 o 
   7 -13   3        3.47        5.32      5.27 o 
  -2 -12   3        7.28       16.62      5.57 o 
  -1 -12   3       17.25       15.21      4.84 o 
   0 -12   3        5.09        2.67      3.26 o 
   1 -12   3        1.42       -2.83      3.40 o 
   2 -12   3       11.65        8.25      3.42 o 
   3 -12   3        0.64        0.92      2.60 o 
   4 -12   3        3.77        6.09      2.84 o 
   5 -12   3        2.49        1.87      2.73 o 
   6 -12   3        0.00       -3.08      3.08 o 
   7 -12   3        0.04        1.79      3.55 o 
   8 -12   3        0.17       -2.30      4.15 o 
  -4 -11   3        0.64        3.50      4.36 o 
  -3 -11   3        0.00       -3.06      3.68 o 
  -2 -11   3       10.03       11.40      2.99 o 
  -1 -11   3        0.13       -0.31      2.57 o 
   0 -11   3       10.33        9.79      1.94 o 
   1 -11   3        0.64        1.08      2.13 o 
   2 -11   3        0.04        2.08      1.76 o 
   3 -11   3        1.23        1.60      1.65 o 
   4 -11   3       38.23       41.77      3.29 o 
   5 -11   3        0.16       -0.74      2.41 o 
   6 -11   3        0.06        1.27      2.82 o 
   7 -11   3        1.07        2.48      3.06 o 
   8 -11   3        1.63        1.78      3.42 o 
   9 -11   3        5.49        2.92      5.84 o 
  -5 -10   3       29.74       30.81      6.24 o 
  -4 -10   3        4.81        3.27      3.58 o 
  -3 -10   3        3.12        4.82      2.72 o 
  -2 -10   3        3.33        1.63      2.42 o 
  -1 -10   3        1.82        1.51      1.74 o 
   0 -10   3        0.14        0.41      1.60 o 
   1 -10   3        4.48        2.53      1.70 o 
   2 -10   3        8.32        7.93      1.50 o 
   3 -10   3        2.69        1.46      1.40 o 
   4 -10   3       28.57       21.25      1.81 o 
   5 -10   3        2.55        0.57      1.62 o 
   6 -10   3       35.93       33.03      2.35 o 
   7 -10   3       14.70       15.50      2.02 o 
   8 -10   3       13.16       13.47      2.86 o 
   9 -10   3        3.10       -0.67      3.58 o 
  10 -10   3        1.11        3.08      5.69 o 
  -6  -9   3        0.22        3.13      6.27 o 
  -5  -9   3        0.08        2.18      3.35 o 
  -4  -9   3       15.91       16.39      2.77 o 
  -3  -9   3        7.97        6.63      2.52 o 
  -2  -9   3        0.81        0.44      1.49 o 
  -1  -9   3        0.93        0.69      1.52 o 
   0  -9   3        4.99        5.04      1.57 o 
   1  -9   3       71.59       71.09      2.90 o 
   2  -9   3       47.20       43.51      2.02 o 
   3  -9   3      101.86      107.93      2.61 o 
   4  -9   3        7.12        7.96      1.47 o 
   5  -9   3        1.20        0.63      1.41 o 
   6  -9   3       28.35       25.78      2.51 o 
   7  -9   3      104.91       99.22      4.30 o 
   8  -9   3        1.34        1.37      2.68 o 
   9  -9   3        5.98        3.49      2.89 o 
  10  -9   3        0.11       -3.19      3.86 o 
  -7  -8   3        0.64        5.07      4.35 o 
  -6  -8   3        7.88        9.88      3.23 o 
  -5  -8   3        0.20       -0.57      2.85 o 
  -4  -8   3        0.01        0.26      2.25 o 
  -3  -8   3        0.45        0.60      1.73 o 
  -2  -8   3       26.78       22.99      1.94 o 
  -1  -8   3        2.32        1.48      0.96 o 
   0  -8   3      137.81      133.76      2.49 o 
   1  -8   3       30.83       31.75      1.67 o 
   2  -8   3      455.83      480.34      5.21 o 
   3  -8   3      555.76      557.96      5.89 o 
   4  -8   3       50.86       42.50      1.70 o 
   5  -8   3       13.22       11.14      1.20 o 
   6  -8   3      130.09      132.25      3.06 o 
   7  -8   3       53.56       56.83      2.51 o 
   8  -8   3        7.16        3.51      1.82 o 
   9  -8   3       11.53       13.55      2.26 o 
  10  -8   3        0.09       -3.28      3.28 o 
  11  -8   3        2.80        7.82      6.88 o 
  -7  -7   3        2.59        1.90      3.66 o 
  -6  -7   3        6.19        7.35      2.96 o 
  -5  -7   3       27.21       29.52      2.75 o 
  -4  -7   3        2.93        4.95      2.66 o 
  -3  -7   3       39.11       25.77      3.48 o 
  -2  -7   3        0.01        0.45      1.70 o 
  -1  -7   3        7.69        6.82      1.49 o 
   0  -7   3       22.73       23.62      1.57 o 
   1  -7   3      209.79      215.77      3.30 o 
   2  -7   3      128.08      128.54      2.46 o 
   3  -7   3        1.36        1.09      0.36 o 
   4  -7   3      354.11      360.27      2.95 o 
   5  -7   3        2.38        1.45      0.61 o 
   6  -7   3       59.07       57.27      1.65 o 
   7  -7   3       19.87       17.43      1.31 o 
   8  -7   3       13.90       14.25      1.75 o 
   9  -7   3       11.18       10.32      2.26 o 
  10  -7   3       23.32       22.81      2.53 o 
  11  -7   3        0.74        0.19      3.15 o 
  -8  -6   3        3.87        4.97      3.65 o 
  -7  -6   3       10.44       13.01      3.64 o 
  -6  -6   3       33.34       39.84      4.93 o 
  -5  -6   3        0.83       -0.98      2.61 o 
  -4  -6   3       79.26       84.69      5.10 o 
  -3  -6   3       55.72       64.26      4.56 o 
  -2  -6   3      414.99      396.72      6.33 o 
  -1  -6   3       29.23       26.59      2.16 o 
   0  -6   3       73.28       71.28      1.37 o 
   1  -6   3        1.01        0.92      0.20 o 
   2  -6   3      363.53      350.50      4.02 o 
   3  -6   3      716.11      723.15      6.55 o 
   4  -6   3       96.92       90.54      1.32 o 
   5  -6   3       61.78       62.36      1.81 o 
   6  -6   3        0.71        0.13      0.90 o 
   7  -6   3       25.28       21.42      1.49 o 
   8  -6   3        4.02        2.85      1.31 o 
   9  -6   3        9.41        8.90      1.69 o 
  10  -6   3        3.53        7.39      2.06 o 
  11  -6   3       26.67       24.93      2.90 o 
  -8  -5   3       24.17       29.97      5.35 o 
  -7  -5   3       12.97       17.27      4.22 o 
  -6  -5   3        5.25        6.99      2.27 o 
  -5  -5   3        0.36        0.53      1.91 o 
  -4  -5   3       79.70       65.48      3.99 o 
  -3  -5   3      132.96      141.87      3.86 o 
  -2  -5   3      277.12      296.67      5.03 o 
  -1  -5   3       48.04       43.17      2.36 o 
   0  -5   3       93.91      105.06      1.43 o 
   1  -5   3      458.52      446.38      2.42 o 
   2  -5   3       17.46       12.66      0.63 o 
   3  -5   3        8.68        7.07      0.36 o 
   4  -5   3       26.71       27.23      0.86 o 
   5  -5   3       53.83       50.38      2.48 o 
   6  -5   3        4.64        4.74      0.98 o 
   7  -5   3       42.17       38.17      2.29 o 
   8  -5   3        7.76        5.70      1.52 o 
   9  -5   3       49.38       49.95      2.76 o 
  10  -5   3        2.23        2.45      2.38 o 
  11  -5   3        0.37        1.84      3.07 o 
  -9  -4   3       14.81       19.39      5.24 o 
  -8  -4   3        9.56        8.84      2.84 o 
  -7  -4   3        0.20        1.29      2.52 o 
  -6  -4   3       78.53       78.65      3.77 o 
  -5  -4   3        0.88        0.11      1.88 o 
  -4  -4   3       65.81       57.51      2.67 o 
  -3  -4   3       25.80       18.90      4.59 o 
  -2  -4   3        1.16        0.70      0.64 o 
  -1  -4   3       84.85       95.14      1.50 o 
   0  -4   3        1.63        1.45      0.31 o 
   1  -4   3     1027.74     1166.69      3.47 o 
   2  -4   3        2.75        3.23      0.28 o 
   3  -4   3        0.18        0.25      0.32 o 
   4  -4   3        0.37        0.21      0.59 o 
   5  -4   3      187.78      184.04      2.63 o 
   6  -4   3       50.57       49.18      2.63 o 
   7  -4   3        7.09        4.29      1.20 o 
   8  -4   3        2.02        2.36      1.45 o 
   9  -4   3       22.36       21.76      2.60 o 
  10  -4   3       58.23       60.29      3.26 o 
  11  -4   3        1.07        4.63      4.94 o 
  -9  -3   3        0.02        3.43      4.10 o 
  -8  -3   3       12.62       13.07      3.45 o 
  -7  -3   3       26.36       23.34      2.63 o 
  -6  -3   3       42.37       41.95      2.87 o 
  -5  -3   3       45.37       38.74      2.51 o 
  -4  -3   3       21.44       18.63      1.65 o 
  -3  -3   3      112.42      113.26      2.84 o 
  -2  -3   3       11.72       12.59      0.76 o 
  -1  -3   3      292.03      319.78      2.82 o 
   0  -3   3       33.71       40.66      0.81 o 
   1  -3   3      771.06      794.83      3.15 o 
   2  -3   3      586.15      590.29      4.72 o 
   3  -3   3      298.78      313.37      2.35 o 
   4  -3   3      129.54      129.14      2.64 o 
   5  -3   3        7.20        6.13      1.07 o 
   6  -3   3      365.41      373.29      5.52 o 
   7  -3   3      132.92      140.11      3.29 o 
   8  -3   3        4.50        2.24      1.60 o 
   9  -3   3       37.38       36.17      2.52 o 
  10  -3   3       26.59       26.04      3.16 o 
  11  -3   3        4.94        3.74      4.82 o 
 -10  -2   3       10.18       17.49      4.65 o 
  -9  -2   3        3.43        0.18      4.65 o 
  -8  -2   3       38.47       38.32      4.41 o 
  -7  -2   3        4.56        4.67      2.37 o 
  -6  -2   3       30.22       31.10      2.53 o 
  -5  -2   3       71.43       66.64      2.75 o 
  -4  -2   3      125.40      117.10      5.10 o 
  -3  -2   3       67.89       63.30      2.12 o 
  -2  -2   3       32.60       27.81      1.05 o 
  -1  -2   3      100.80      114.12      1.29 o 
   0  -2   3      158.15      170.66      1.45 o 
   1  -2   3       14.87       13.10      0.79 o 
   2  -2   3      538.55      560.34      4.36 o 
   3  -2   3       73.19       96.16      1.41 o 
   4  -2   3        7.71        6.79      0.90 o 
   5  -2   3       87.74       91.24      2.24 o 
   6  -2   3       84.86       85.98      2.45 o 
   7  -2   3        0.14        0.25      1.38 o 
   8  -2   3       77.73       71.56      2.76 o 
   9  -2   3        1.61        3.18      2.28 o 
  10  -2   3        0.19       -3.26      3.95 o 
 -10  -1   3        5.10        7.09      4.44 o 
  -9  -1   3        1.50        1.97      3.80 o 
  -8  -1   3        7.91       11.91      3.87 o 
  -7  -1   3       60.22       64.46      4.76 o 
  -6  -1   3        9.71        7.34      1.68 o 
  -5  -1   3      680.04      703.23      7.73 o 
  -4  -1   3      140.75      138.90      3.21 o 
  -3  -1   3       28.30       32.29      1.69 o 
  -2  -1   3      200.28      197.13      2.86 o 
  -1  -1   3      730.63      714.37      5.41 o 
   0  -1   3     1361.80     1400.96      9.08 o 
   1  -1   3      156.45      147.95      2.13 o 
   2  -1   3     1994.86     1958.85      8.59 o 
   3  -1   3        0.61        0.89      0.68 o 
   4  -1   3        5.18        4.87      0.86 o 
   5  -1   3        0.29        0.58      0.95 o 
   6  -1   3      135.08      123.46      2.85 o 
   7  -1   3      126.38      122.44      3.16 o 
   8  -1   3       20.35       24.00      2.31 o 
   9  -1   3        4.09        4.85      3.34 o 
  10  -1   3        0.35       -1.54      4.03 o 
 -10   0   3        6.58        9.35      4.39 o 
  -9   0   3        0.55        1.83      3.26 o 
  -8   0   3        5.61        5.73      3.10 o 
  -7   0   3        9.77        6.45      2.83 o 
  -6   0   3        4.57        4.10      2.06 o 
  -5   0   3       69.95       66.48      2.66 o 
  -4   0   3      156.82      177.33      3.47 o 
  -3   0   3      738.20      846.38      5.30 o 
  -2   0   3       65.50       85.95      1.91 o 
  -1   0   3      133.44      148.01      2.57 o 
   0   0   3      404.08      386.13      2.19 o 
   1   0   3      209.85      196.81      2.51 o 
   2   0   3      226.26      233.66      9.21 o 
   3   0   3      684.14      705.01     18.63 o 
   4   0   3       85.20       85.24      3.86 o 
   5   0   3      268.05      249.97      6.58 o 
   6   0   3       96.19       93.69      2.86 o 
   7   0   3       59.45       57.90      4.54 o 
   8   0   3        1.94        0.93      2.61 o 
   9   0   3        5.27        7.02      4.08 o 
  10   0   3        0.87       -1.22      5.16 o 
 -11   1   3        1.06        3.85      5.67 o 
 -10   1   3        0.00        3.68      4.89 o 
  -9   1   3        0.45        4.90      3.47 o 
  -8   1   3        3.44        1.65      3.07 o 
  -7   1   3        3.37        2.70      2.78 o 
  -6   1   3      152.49      164.64      6.00 o 
  -5   1   3      201.56      212.07      5.95 o 
  -4   1   3        5.18       10.28      1.30 o 
  -3   1   3       53.36       40.34      3.33 o 
  -2   1   3     1284.98     1395.85      6.75 o 
  -1   1   3        4.88        5.08      0.32 o 
   0   1   3      260.91      285.37      2.24 o 
   1   1   3      424.02      473.77      2.77 o 
   2   1   3        4.33        2.28      0.55 o 
   3   1   3      459.25      489.14     14.32 o 
   4   1   3      101.14      110.87      4.35 o 
   5   1   3      464.90      471.82      9.77 o 
   6   1   3       50.78       49.23      4.01 o 
   7   1   3       78.78       72.55      5.22 o 
   8   1   3       10.54       10.51      3.51 o 
   9   1   3        7.50        4.30      3.79 o 
  10   1   3        0.24        3.07      4.36 o 
 -11   2   3        8.65       11.30      5.70 o 
 -10   2   3       23.59       22.06      3.09 o 
  -9   2   3       29.32       23.32      4.55 o 
  -8   2   3       29.46       27.46      4.13 o 
  -7   2   3       28.95       29.95      3.29 o 
  -6   2   3       32.12       33.23      3.28 o 
  -5   2   3       39.78       37.38      2.73 o 
  -4   2   3       33.79       28.01      2.28 o 
  -3   2   3      661.68      726.80      5.76 o 
  -2   2   3     1772.82     1839.07      6.74 o 
  -1   2   3       48.61       48.61      1.28 o 
   0   2   3      305.24      298.24      4.60 o 
   1   2   3      643.18      687.93      4.32 o 
   2   2   3      127.37      159.66      4.97 o 
   3   2   3       67.25       79.25      1.53 o 
   4   2   3      283.54      282.61      7.15 o 
   5   2   3       24.54       19.27      3.31 o 
   6   2   3       69.23       56.26      4.46 o 
   7   2   3        5.21        4.57      3.23 o 
   8   2   3       15.98       12.01      4.01 o 
   9   2   3        1.91        2.04      4.11 o 
 -11   3   3       28.79       28.98      4.90 o 
 -10   3   3       22.20       22.04      3.20 o 
  -9   3   3        1.08       -2.02      3.92 o 
  -8   3   3       65.39       58.89      4.49 o 
  -7   3   3        1.24        2.01      1.99 o 
  -6   3   3        6.52        5.40      1.83 o 
  -5   3   3       23.37       25.72      2.58 o 
  -4   3   3      214.00      227.69      5.66 o 
  -3   3   3      355.67      392.64      7.52 o 
  -2   3   3       38.02       42.88      1.12 o 
  -1   3   3      200.91      213.63      2.71 o 
   0   3   3       30.23       36.69      0.56 o 
   1   3   3       12.72        8.66      0.63 o 
   2   3   3        3.13        3.17      0.72 o 
   3   3   3        2.96        2.51      1.74 o 
   4   3   3        0.80        4.38      2.24 o 
   5   3   3       21.86       16.21      2.72 o 
   6   3   3       18.19       15.86      3.63 o 
   7   3   3        4.78        4.02      2.66 o 
   8   3   3        0.38        4.87      3.60 o 
   9   3   3       20.51       22.64      5.48 o 
 -11   4   3        3.59        6.46      3.88 o 
 -10   4   3       29.99       31.07      3.46 o 
  -9   4   3       27.39       27.15      4.21 o 
  -8   4   3       44.48       42.91      4.34 o 
  -7   4   3       66.64       72.47      4.87 o 
  -6   4   3      302.34      321.66      7.93 o 
  -5   4   3        0.07        0.93      1.44 o 
  -4   4   3      127.18      138.72      4.66 o 
  -3   4   3        2.10        9.34      6.70 o 
  -2   4   3      117.66      159.13      2.46 o 
  -1   4   3       34.42       26.05      1.15 o 
   0   4   3        5.47        6.33      0.62 o 
   1   4   3      135.11      128.62      1.79 o 
   2   4   3       11.17       10.71      1.15 o 
   3   4   3        0.27        1.84      1.21 o 
   4   4   3        1.02        0.72      1.87 o 
   5   4   3        8.07       11.28      3.25 o 
   6   4   3        1.50        1.64      3.07 o 
   7   4   3        3.45        3.54      3.94 o 
   8   4   3        0.28        7.11      5.11 o 
 -11   5   3       54.84       50.16      4.27 o 
 -10   5   3        0.29        3.08      3.17 o 
  -9   5   3        0.04       -0.21      3.11 o 
  -8   5   3        0.07        0.88      2.35 o 
  -7   5   3      101.45      104.05      5.50 o 
  -6   5   3      250.61      253.00      5.15 o 
  -5   5   3        0.87        4.24      1.91 o 
  -4   5   3      116.00      115.67      5.20 o 
  -3   5   3      155.52      152.73      2.62 o 
  -2   5   3        0.37        1.11      0.54 o 
  -1   5   3      897.37      991.88      5.52 o 
   0   5   3      723.34      783.41      4.25 o 
   1   5   3       87.74       88.16      2.03 o 
   2   5   3       40.73       31.88      0.89 o 
   3   5   3        0.57        1.15      1.25 o 
   4   5   3       10.55       14.47      1.84 o 
   5   5   3       35.25       38.95      4.40 o 
   6   5   3        3.57        5.54      3.33 o 
   7   5   3        1.54        5.55      4.66 o 
   8   5   3        0.57       -3.93      5.37 o 
 -11   6   3       40.61       39.37      4.21 o 
 -10   6   3        0.36        2.03      3.29 o 
  -9   6   3        6.26        2.83      2.57 o 
  -8   6   3       37.86       40.27      4.43 o 
  -7   6   3        2.43        2.13      2.43 o 
  -6   6   3      128.89      125.94      5.43 o 
  -5   6   3        2.49        2.98      1.94 o 
  -4   6   3        0.30        0.96      1.90 o 
  -3   6   3       17.66       20.90      0.73 o 
  -2   6   3       17.77       18.62      1.06 o 
  -1   6   3        0.55        0.85      0.71 o 
   0   6   3        4.74        5.36      0.88 o 
   1   6   3       20.09       22.26      1.40 o 
   2   6   3       24.03       22.06      1.52 o 
   3   6   3       12.21       10.54      2.46 o 
   4   6   3        4.80        4.95      1.80 o 
   5   6   3        0.00        0.89      2.95 o 
   6   6   3       38.01       38.30      5.10 o 
   7   6   3       68.14       87.24      7.24 o 
 -11   7   3        2.87        4.24      3.93 o 
 -10   7   3        2.55        2.82      3.20 o 
  -9   7   3       17.95       23.60      2.97 o 
  -8   7   3      157.10      136.04      4.89 o 
  -7   7   3       16.13       12.26      2.74 o 
  -6   7   3       21.14       20.01      2.66 o 
  -5   7   3        0.74        1.14      1.01 o 
  -4   7   3        9.72        8.94      0.83 o 
  -3   7   3      149.25      156.55      2.40 o 
  -2   7   3       50.63       49.46      1.45 o 
  -1   7   3        2.79        2.01      0.83 o 
   0   7   3       61.75       61.16      1.61 o 
   1   7   3        5.44        6.31      0.90 o 
   2   7   3       25.26       17.54      1.56 o 
   3   7   3        3.86        1.82      1.39 o 
   4   7   3        0.25        2.02      2.11 o 
   5   7   3        0.31        1.46      3.94 o 
   6   7   3        0.27        3.83      4.59 o 
 -11   8   3        1.53        1.54      6.01 o 
 -10   8   3        0.04       -0.61      3.90 o 
  -9   8   3        9.89        9.22      2.70 o 
  -8   8   3       56.82       54.67      3.68 o 
  -7   8   3        0.33        1.12      1.29 o 
  -6   8   3       59.11       54.85      2.62 o 
  -5   8   3        0.07       -0.83      1.17 o 
  -4   8   3       16.79       14.93      1.38 o 
  -3   8   3       46.45       39.32      1.32 o 
  -2   8   3       18.78       15.54      0.99 o 
  -1   8   3       19.77       18.89      1.03 o 
   0   8   3       68.11       60.48      1.77 o 
   1   8   3        0.05        0.10      1.32 o 
   2   8   3        1.25        3.39      1.50 o 
   3   8   3       29.70       27.50      3.18 o 
   4   8   3       19.10       17.46      2.59 o 
   5   8   3        1.55        0.96      3.13 o 
   6   8   3        9.97       18.78      6.17 o 
 -10   9   3       24.98       24.16      4.18 o 
  -9   9   3        4.23        0.45      3.33 o 
  -8   9   3        0.98        1.70      2.87 o 
  -7   9   3        8.50       10.88      1.79 o 
  -6   9   3        5.66        5.92      1.55 o 
  -5   9   3        9.88       11.41      1.30 o 
  -4   9   3        3.78        4.43      1.14 o 
  -3   9   3       38.00       34.19      1.64 o 
  -2   9   3        0.01       -0.18      0.93 o 
  -1   9   3        0.38        0.45      0.99 o 
   0   9   3        3.37        3.08      1.82 o 
   1   9   3       35.39       32.22      2.59 o 
   2   9   3       20.67       22.43      2.55 o 
   3   9   3        0.50        1.13      2.77 o 
   4   9   3        4.49        4.41      3.08 o 
   5   9   3       50.64       56.30      6.04 o 
  -9  10   3        0.37       -4.70      5.80 o 
  -8  10   3        4.12        7.56      3.28 o 
  -7  10   3        0.87        1.94      2.16 o 
  -6  10   3        0.67        1.10      2.22 o 
  -5  10   3        4.91        3.27      1.80 o 
  -4  10   3       30.37       33.37      2.19 o 
  -3  10   3       79.14       84.61      3.49 o 
  -2  10   3       80.26       78.18      2.84 o 
  -1  10   3        9.48        9.51      3.52 o 
   0  10   3        2.42        4.08      3.26 o 
   1  10   3        6.74        7.20      3.55 o 
   2  10   3       18.24       19.27      4.25 o 
   3  10   3       39.68       55.47      5.88 o 
  -8  11   3        1.22        8.14      5.93 o 
  -7  11   3        7.19       17.84      4.47 o 
  -6  11   3        6.59       12.69      3.97 o 
  -5  11   3       17.18       20.25      2.94 o 
  -4  11   3       15.32       18.71      3.02 o 
  -3  11   3        0.41        1.81      2.73 o 
  -2  11   3       44.49       46.70      5.14 o 
  -1  11   3        0.69       -4.27      4.27 o 
   0  11   3        4.35        5.95      4.54 o 
   1  11   3        0.04        2.05      4.54 o 
   2  11   3        0.17       -1.26      5.71 o 
  -7  12   3       28.40       42.72      6.71 o 
  -6  12   3        7.49        8.45      4.89 o 
  -5  12   3        2.61        0.51      3.59 o 
  -4  12   3        2.05        2.06      3.22 o 
  -3  12   3        6.46        0.88      4.29 o 
  -2  12   3        0.14       -2.05      4.24 o 
  -1  12   3        0.01       -2.03      4.57 o 
   0  12   3        0.43        4.22      5.37 o 
  -6  13   3       12.23       13.58      7.03 o 
  -5  13   3        0.74        2.59      4.28 o 
  -4  13   3        1.91       -0.40      5.52 o 
  -3  13   3        0.08       -0.85      6.11 o 
  -2  13   3        2.18        0.80      5.62 o 
   3 -14   4        7.17        9.16      6.47 o 
   4 -14   4       16.36       21.52      6.57 o 
  -1 -13   4        5.22        3.87      7.19 o 
   0 -13   4        0.00        1.26      4.21 o 
   1 -13   4        6.13        6.27      3.75 o 
   2 -13   4        2.40        4.48      4.54 o 
   3 -13   4        6.30        6.47      4.95 o 
   4 -13   4        3.84        3.39      4.99 o 
   5 -13   4       15.39       13.39      3.48 o 
   6 -13   4        0.46       -2.11      3.93 o 
   7 -13   4        0.00       -0.42      5.22 o 
  -2 -12   4       10.54       13.23      5.43 o 
  -1 -12   4        1.02       -0.81      5.16 o 
   0 -12   4        1.93        0.46      3.25 o 
   1 -12   4       27.82       32.38      3.76 o 
   2 -12   4        0.40        3.54      3.88 o 
   3 -12   4       15.70       18.50      3.62 o 
   4 -12   4        1.16        1.76      2.93 o 
   5 -12   4        0.17        2.54      3.18 o 
   6 -12   4       14.65       19.99      3.29 o 
   7 -12   4        2.85        1.72      3.87 o 
   8 -12   4        0.01        0.89      5.66 o 
  -4 -11   4        6.57        9.97      6.01 o 
  -3 -11   4       13.25       15.28      5.54 o 
  -2 -11   4        0.04        1.55      4.82 o 
  -1 -11   4        9.16        8.03      2.96 o 
   0 -11   4       18.16       24.14      2.89 o 
   1 -11   4       17.50       19.22      3.91 o 
   2 -11   4       12.80       15.86      3.57 o 
   3 -11   4       61.28       60.99      3.61 o 
   4 -11   4       26.01       21.48      4.19 o 
   5 -11   4       24.05       25.73      2.13 o 
   6 -11   4       24.55       28.71      2.39 o 
   7 -11   4        3.34        6.93      2.35 o 
   8 -11   4       14.74       17.11      2.68 o 
   9 -11   4        8.79       15.18      3.80 o 
  -5 -10   4        0.52        3.37      6.52 o 
  -4 -10   4        2.88       -0.02      4.76 o 
  -3 -10   4       15.71       18.99      3.88 o 
  -2 -10   4        9.73       12.68      4.18 o 
  -1 -10   4       49.34       49.51      2.62 o 
   0 -10   4        2.27        2.31      1.61 o 
   1 -10   4        0.96        0.99      1.65 o 
   2 -10   4       27.27       22.25      3.53 o 
   3 -10   4        4.16        7.87      1.47 o 
   4 -10   4       22.41       23.77      1.96 o 
   5 -10   4        3.66        2.25      1.62 o 
   6 -10   4       44.03       46.61      2.72 o 
   7 -10   4        0.71        2.90      2.11 o 
   8 -10   4        1.57        5.00      3.17 o 
   9 -10   4        9.48       12.51      3.50 o 
  10 -10   4        0.83       -3.97      5.93 o 
  -6  -9   4       13.51       13.58      6.40 o 
  -5  -9   4       71.40       70.69      6.94 o 
  -4  -9   4        5.51        8.90      2.68 o 
  -3  -9   4       29.09       26.29      2.47 o 
  -2  -9   4       38.83       46.06      2.85 o 
  -1  -9   4       40.00       37.36      2.06 o 
   0  -9   4       33.14       27.56      2.19 o 
   1  -9   4        3.62        3.81      1.40 o 
   2  -9   4       13.41       11.75      1.42 o 
   3  -9   4        0.62        0.01      1.01 o 
   4  -9   4        5.28        5.32      1.40 o 
   5  -9   4       13.94       12.90      1.72 o 
   6  -9   4       33.84       35.63      2.45 o 
   7  -9   4       76.31       76.54      4.17 o 
   8  -9   4        1.14        4.34      2.61 o 
   9  -9   4        0.01        1.67      3.28 o 
  10  -9   4        2.23        2.92      3.78 o 
  -7  -8   4        0.02       -5.06      5.69 o 
  -6  -8   4       22.42       22.13      3.27 o 
  -5  -8   4        7.53       12.68      2.87 o 
  -4  -8   4        3.47        2.48      2.31 o 
  -3  -8   4        9.31        9.80      1.92 o 
  -2  -8   4        0.00        0.44      1.36 o 
  -1  -8   4       80.06       66.40      1.92 o 
   0  -8   4        0.20        0.38      0.84 o 
   1  -8   4        2.29        3.67      1.18 o 
   2  -8   4       13.50       10.94      1.23 o 
   3  -8   4       10.82       10.67      1.52 o 
   4  -8   4        6.90        7.07      1.35 o 
   5  -8   4      104.25      102.34      3.45 o 
   6  -8   4       57.06       53.28      2.20 o 
   7  -8   4       31.05       28.98      1.97 o 
   8  -8   4        3.98        4.29      2.33 o 
   9  -8   4        8.44        8.87      2.77 o 
  10  -8   4        0.04       -2.81      3.77 o 
  -7  -7   4        0.09        2.29      3.49 o 
  -6  -7   4       49.10       49.07      5.81 o 
  -5  -7   4        8.49        6.93      3.21 o 
  -4  -7   4        5.52        4.54      2.65 o 
  -3  -7   4       67.87       63.91      4.69 o 
  -2  -7   4      252.76      253.71      5.65 o 
  -1  -7   4      125.63      138.18      2.82 o 
   0  -7   4        2.74        2.39      0.79 o 
   1  -7   4       11.18       11.20      0.71 o 
   2  -7   4       46.41       46.44      1.45 o 
   3  -7   4       19.57       20.85      1.49 o 
   4  -7   4      125.83      134.33      2.15 o 
   5  -7   4       89.96       93.30      1.59 o 
   6  -7   4      180.53      188.12      3.49 o 
   7  -7   4        7.61       11.48      2.12 o 
   8  -7   4        3.00        3.07      1.71 o 
   9  -7   4        1.05        1.47      2.12 o 
  10  -7   4        7.22        6.84      2.63 o 
  11  -7   4        0.22       -0.72      6.29 o 
  -8  -6   4       49.63       51.56      5.96 o 
  -7  -6   4       48.04       50.60      5.68 o 
  -6  -6   4       44.87       54.10      5.42 o 
  -5  -6   4       13.04       16.23      3.38 o 
  -4  -6   4       25.25       24.03      3.52 o 
  -3  -6   4     1179.48     1235.21     16.59 o 
  -2  -6   4       16.24       17.55      2.05 o 
  -1  -6   4       64.93       63.49      1.90 o 
   0  -6   4       94.97      105.84      2.79 o 
   1  -6   4       38.25       41.41      0.97 o 
   2  -6   4      230.96      276.68      2.84 o 
   3  -6   4       11.50       13.57      0.98 o 
   4  -6   4       75.66       76.62      1.34 o 
   5  -6   4       28.87       25.70      1.16 o 
   6  -6   4        6.03        5.52      0.96 o 
   7  -6   4        4.77        2.78      1.12 o 
   8  -6   4       23.54       23.30      1.63 o 
   9  -6   4       15.90       17.14      1.81 o 
  10  -6   4        0.19        0.74      3.27 o 
  11  -6   4        2.00       -0.87      6.35 o 
  -8  -5   4        0.10        2.45      3.36 o 
  -7  -5   4       17.05       19.67      2.93 o 
  -6  -5   4        0.43       -0.11      2.18 o 
  -5  -5   4        0.50        0.01      1.99 o 
  -4  -5   4       32.45       28.49      2.47 o 
  -3  -5   4      882.99      886.67     16.73 o 
  -2  -5   4      111.32      102.14      2.31 o 
  -1  -5   4       12.50       11.58      0.72 o 
   0  -5   4      379.46      476.07      5.61 o 
   1  -5   4      449.59      521.11      2.87 o 
   2  -5   4      115.27      128.92      1.54 o 
   3  -5   4       35.37       34.51      0.81 o 
   4  -5   4       56.49       48.22      0.99 o 
   5  -5   4       42.51       39.03      1.40 o 
   6  -5   4       20.58       18.74      1.82 o 
   7  -5   4        3.40        3.17      1.12 o 
   8  -5   4        0.00        0.70      1.27 o 
   9  -5   4       12.68       13.85      1.76 o 
  10  -5   4       21.54       25.55      2.62 o 
  11  -5   4       25.46       27.03      5.04 o 
  -9  -4   4        0.02        3.89      5.19 o 
  -8  -4   4       42.14       46.67      3.76 o 
  -7  -4   4       87.17       79.32      4.06 o 
  -6  -4   4        2.73        3.32      1.99 o 
  -5  -4   4      641.18      660.37      8.55 o 
  -4  -4   4        6.11        6.15      1.71 o 
  -3  -4   4       29.14       25.16      2.97 o 
  -2  -4   4       26.54       18.11      1.11 o 
  -1  -4   4      482.31      621.58      3.82 o 
   0  -4   4      397.06      471.11      6.67 o 
   1  -4   4      654.61      715.36      6.06 o 
   2  -4   4      498.58      509.62      2.41 o 
   3  -4   4       24.49       19.10      0.66 o 
   4  -4   4       16.42       13.90      1.04 o 
   5  -4   4      544.51      567.37      4.89 o 
   6  -4   4        0.59        0.60      0.93 o 
   7  -4   4       30.77       30.52      1.89 o 
   8  -4   4        0.02        0.17      1.50 o 
   9  -4   4       14.31       14.31      2.39 o 
  10  -4   4       61.00       62.05      3.88 o 
  11  -4   4        9.06       13.12      5.26 o 
  -9  -3   4        1.00        0.67      3.99 o 
  -8  -3   4        8.97        7.98      2.86 o 
  -7  -3   4       15.49       13.14      2.62 o 
  -6  -3   4       78.04       79.83      9.86 o 
  -5  -3   4      524.45      543.29      7.51 o 
  -4  -3   4       10.29        7.21      1.73 o 
  -3  -3   4       51.43       37.27      1.78 o 
  -2  -3   4        4.13        4.74      0.62 o 
  -1  -3   4       46.49       58.64      1.12 o 
   0  -3   4     2340.07     2502.39     22.80 o 
   1  -3   4      585.53      578.17      3.12 o 
   2  -3   4      652.73      695.63      5.80 o 
   3  -3   4      453.43      490.87      5.61 o 
   4  -3   4        4.34        2.59      0.85 o 
   5  -3   4        1.32        0.71      0.80 o 
   6  -3   4        6.66        6.37      1.30 o 
   7  -3   4       24.73       25.31      1.85 o 
   8  -3   4       97.60       99.23      3.75 o 
   9  -3   4        0.05        0.69      4.10 o 
  10  -3   4       28.04       25.29      4.72 o 
  11  -3   4        0.99        1.98      5.15 o 
 -10  -2   4        1.32       -4.77      4.77 o 
  -9  -2   4        3.27        6.27      4.47 o 
  -8  -2   4        4.50        4.28      3.73 o 
  -7  -2   4       67.72       65.33      3.70 o 
  -6  -2   4       18.85       19.09      2.38 o 
  -5  -2   4       51.80       51.37      2.66 o 
  -4  -2   4       40.45       48.56      2.22 o 
  -3  -2   4      363.69      384.67      5.47 o 
  -2  -2   4      188.54      233.51      2.36 o 
  -1  -2   4      169.46      190.97      2.11 o 
   0  -2   4      525.28      543.44      2.24 o 
   1  -2   4      155.94      149.87      2.01 o 
   2  -2   4       92.22       87.27      1.37 o 
   3  -2   4     3623.09     4012.92     14.54 o 
   4  -2   4       23.68       22.27      1.62 o 
   5  -2   4       70.54       66.25      3.70 o 
   6  -2   4       68.76       63.21      2.76 o 
   7  -2   4        2.93        3.30      1.73 o 
   8  -2   4      331.09      342.14      9.07 o 
   9  -2   4        0.01       -0.28      3.07 o 
  10  -2   4        0.14        2.65      4.70 o 
 -10  -1   4       13.92       13.11      4.59 o 
  -9  -1   4        1.27        2.01      3.71 o 
  -8  -1   4        2.38        3.31      3.50 o 
  -7  -1   4      136.25      127.68     10.13 o 
  -6  -1   4       46.43       44.10      2.58 o 
  -5  -1   4       18.18       18.20      1.95 o 
  -4  -1   4      188.94      189.99      3.87 o 
  -3  -1   4      339.60      376.04      4.68 o 
  -2  -1   4      386.20      431.78      4.37 o 
  -1  -1   4      186.91      166.00      1.51 o 
   0  -1   4        0.68        0.38      0.33 o 
   1  -1   4     1800.71     1827.33      5.85 o 
   2  -1   4      385.28      463.75      4.63 o 
   3  -1   4      762.27      829.46      6.86 o 
   4  -1   4       53.07       45.99      2.77 o 
   5  -1   4      256.36      247.96      4.27 o 
   6  -1   4      552.32      590.64      6.98 o 
   7  -1   4       14.45       13.81      3.12 o 
   8  -1   4        1.24       -0.15      3.04 o 
   9  -1   4        1.12        1.69      3.72 o 
  10  -1   4        0.02       -0.15      4.92 o 
 -10   0   4        1.10        0.22      4.11 o 
  -9   0   4        1.87        2.64      4.08 o 
  -8   0   4       13.48       12.47      3.06 o 
  -7   0   4       60.81       54.61      4.21 o 
  -6   0   4      106.55      114.62      3.70 o 
  -5   0   4       25.70       29.44      2.61 o 
  -4   0   4       63.16       75.95      2.02 o 
  -3   0   4        8.21        7.45      2.15 o 
  -2   0   4      152.11      155.39      3.56 o 
  -1   0   4        0.52        1.05      0.34 o 
   0   0   4      737.97      770.48      3.23 o 
   1   0   4     1228.64     1333.18      5.58 o 
   2   0   4        8.68        7.44      0.80 o 
   3   0   4      407.38      488.97      9.81 o 
   4   0   4      280.57      299.08      6.86 o 
   5   0   4       25.21       33.19      3.34 o 
   6   0   4      704.73      714.10     12.77 o 
   7   0   4       22.35       13.30      3.06 o 
   8   0   4       10.38       11.40      3.34 o 
   9   0   4       16.44       12.53      3.70 o 
  10   0   4       10.28       12.35      5.51 o 
 -11   1   4       10.24       10.70      5.31 o 
 -10   1   4       17.46       15.57      5.06 o 
  -9   1   4       12.68       13.87      4.04 o 
  -8   1   4        0.01        0.94      3.10 o 
  -7   1   4      128.49      125.28      5.91 o 
  -6   1   4        2.59        5.67      2.16 o 
  -5   1   4        1.92       -0.33      2.11 o 
  -4   1   4       47.15       44.84      3.16 o 
  -3   1   4       64.90       91.17      2.50 o 
  -2   1   4      275.93      289.83      2.01 o 
  -1   1   4       81.70      101.53      0.96 o 
   0   1   4        2.03        1.64      0.27 o 
   1   1   4      276.07      261.81      2.67 o 
   2   1   4       26.13       18.34      0.90 o 
   3   1   4      980.28     1084.31     14.64 o 
   4   1   4      122.51      144.75      7.32 o 
   5   1   4     1445.27     1563.81     17.90 o 
   6   1   4       60.56       56.03      4.54 o 
   7   1   4        5.88        8.97      3.20 o 
   8   1   4       16.51       21.72      4.00 o 
   9   1   4       23.79       24.92      4.64 o 
 -11   2   4        4.75        4.31      5.71 o 
 -10   2   4        4.43        6.36      3.96 o 
  -9   2   4       18.31       18.47      3.81 o 
  -8   2   4       64.42       66.20      5.13 o 
  -7   2   4       42.04       43.46      3.88 o 
  -6   2   4      207.47      230.43      6.96 o 
  -5   2   4       65.49       64.22      3.58 o 
  -4   2   4      984.25     1107.01     12.66 o 
  -3   2   4       48.70       50.44      1.78 o 
  -2   2   4       48.97       71.46      1.65 o 
  -1   2   4      361.59      377.16      4.08 o 
   0   2   4       50.07       40.36      0.86 o 
   1   2   4        1.75        2.84      0.42 o 
   2   2   4      798.56      896.49     26.52 o 
   3   2   4      248.93      271.66      8.21 o 
   4   2   4      421.95      443.77      9.29 o 
   5   2   4        0.45        3.48      2.51 o 
   6   2   4       58.61       53.16      4.52 o 
   7   2   4        2.23        5.22      3.24 o 
   8   2   4       12.71       19.25      3.50 o 
   9   2   4        1.38        2.84      4.49 o 
 -11   3   4       12.52       12.99      3.63 o 
 -10   3   4        0.18       -3.81      3.81 o 
  -9   3   4       10.71        8.35      3.39 o 
  -8   3   4       27.02       23.58      3.61 o 
  -7   3   4       22.38       21.00      3.42 o 
  -6   3   4      273.78      265.10      5.37 o 
  -5   3   4       84.47       81.37      4.15 o 
  -4   3   4     1341.30     1432.19     14.63 o 
  -3   3   4     2765.56     2930.88     23.31 o 
  -2   3   4       28.78       32.54      0.95 o 
  -1   3   4        8.61        8.59      0.54 o 
   0   3   4      121.94      128.14      1.14 o 
   1   3   4       10.52        6.00      0.56 o 
   2   3   4       98.53      120.06      3.22 o 
   3   3   4       24.92       26.59      2.49 o 
   4   3   4       52.78       52.69      3.70 o 
   5   3   4        9.08       13.06      2.87 o 
   6   3   4       18.19       20.12      3.68 o 
   7   3   4        0.00       -0.25      3.73 o 
   8   3   4       62.00       80.72      6.27 o 
 -11   4   4       17.83       18.12      3.90 o 
 -10   4   4        0.19        1.70      4.70 o 
  -9   4   4       35.86       23.95      3.93 o 
  -8   4   4       24.26       22.16      3.35 o 
  -7   4   4      147.69      162.29      6.71 o 
  -6   4   4      555.81      579.83     11.21 o 
  -5   4   4       19.46       13.34      2.42 o 
  -4   4   4        0.26        0.29      1.47 o 
  -3   4   4      359.65      400.82      5.03 o 
  -2   4   4       17.25       17.43      1.73 o 
  -1   4   4      386.29      437.74      4.55 o 
   0   4   4      594.08      617.41      4.52 o 
   1   4   4      187.28      206.48      2.20 o 
   2   4   4        8.10        6.38      1.07 o 
   3   4   4       53.22       48.72      3.70 o 
   4   4   4      105.45       84.43      5.03 o 
   5   4   4        3.24        1.53      2.96 o 
   6   4   4       11.07       15.56      3.54 o 
   7   4   4       15.30       10.98      3.83 o 
   8   4   4        0.44        1.11      5.28 o 
 -11   5   4        0.89       -1.36      4.07 o 
 -10   5   4        7.86        9.05      3.04 o 
  -9   5   4        0.44       -0.28      3.84 o 
  -8   5   4       23.58       23.06      3.84 o 
  -7   5   4       85.97       77.91      5.05 o 
  -6   5   4      139.32      121.95      5.41 o 
  -5   5   4      684.37      679.68     11.37 o 
  -4   5   4       10.21        9.81      2.01 o 
  -3   5   4        0.02        0.88      0.73 o 
  -2   5   4        7.76        8.52      0.69 o 
  -1   5   4      277.63      313.45      3.27 o 
   0   5   4      414.53      446.37      3.02 o 
   1   5   4        9.41       10.86      0.66 o 
   2   5   4        8.62       11.69      1.16 o 
   3   5   4        5.12        3.85      2.09 o 
   4   5   4       58.46       50.33      4.13 o 
   5   5   4        0.18        0.87      2.97 o 
   6   5   4       45.94       53.40      5.53 o 
   7   5   4       15.62       25.36      5.03 o 
 -11   6   4        3.56        8.15      4.08 o 
 -10   6   4        1.27       -0.24      3.43 o 
  -9   6   4        8.67        7.56      3.88 o 
  -8   6   4       40.71       39.07      3.92 o 
  -7   6   4       43.66       37.74      3.02 o 
  -6   6   4      101.43       86.34      4.93 o 
  -5   6   4       37.31       41.14      3.39 o 
  -4   6   4       36.33       38.65      2.26 o 
  -3   6   4       54.57       50.23      0.89 o 
  -2   6   4      127.15      138.09      2.07 o 
  -1   6   4        0.02        0.11      0.56 o 
   0   6   4      183.74      212.19      2.98 o 
   1   6   4       81.66       83.05      1.58 o 
   2   6   4      319.59      267.59      6.31 o 
   3   6   4       12.07        8.96      1.40 o 
   4   6   4        9.51        8.44      2.98 o 
   5   6   4       12.08       16.54      3.81 o 
   6   6   4        6.05        2.01      4.48 o 
   7   6   4       38.12       65.64      6.52 o 
 -11   7   4        0.15        2.20      4.12 o 
 -10   7   4        4.08        3.29      3.55 o 
  -9   7   4       14.31       19.52      4.14 o 
  -8   7   4       76.85       69.06      5.37 o 
  -7   7   4       25.26       23.06      2.44 o 
  -6   7   4        0.41        2.23      1.96 o 
  -5   7   4        1.90        4.38      2.00 o 
  -4   7   4        2.39        2.23      0.62 o 
  -3   7   4      206.94      207.79      3.81 o 
  -2   7   4       54.09       59.88      1.60 o 
  -1   7   4        4.94        4.79      0.95 o 
   0   7   4        5.88        5.92      0.99 o 
   1   7   4       37.31       32.32      1.31 o 
   2   7   4       44.15       36.24      1.90 o 
   3   7   4       59.71       46.19      3.17 o 
   4   7   4        1.17        2.89      2.23 o 
   5   7   4       16.69       23.58      4.43 o 
   6   7   4        6.72        8.67      5.36 o 
 -11   8   4        1.52       -1.39      5.98 o 
 -10   8   4        3.94        1.82      4.05 o 
  -9   8   4        2.96        2.05      2.99 o 
  -8   8   4        5.10        6.19      3.35 o 
  -7   8   4        1.11        1.22      2.81 o 
  -6   8   4       26.61       22.32      3.14 o 
  -5   8   4       64.68       56.01      2.23 o 
  -4   8   4        5.33        3.58      1.09 o 
  -3   8   4       64.84       57.82      1.71 o 
  -2   8   4       67.36       70.18      1.87 o 
  -1   8   4       23.50       20.57      1.24 o 
   0   8   4       36.82       35.50      2.77 o 
   1   8   4       78.20       71.88      3.39 o 
   2   8   4       18.88       20.77      2.41 o 
   3   8   4        2.12        3.00      2.28 o 
   4   8   4        0.26       -0.88      3.06 o 
   5   8   4      146.93      192.84      6.71 o 
 -10   9   4        4.68        0.77      6.04 o 
  -9   9   4        3.99        1.25      3.66 o 
  -8   9   4        2.97        1.75      3.12 o 
  -7   9   4        7.13        6.35      2.25 o 
  -6   9   4       16.18       15.82      2.34 o 
  -5   9   4       10.15        7.15      1.85 o 
  -4   9   4        3.10        1.25      1.56 o 
  -3   9   4       20.53       17.52      1.46 o 
  -2   9   4       13.57       12.66      1.35 o 
  -1   9   4        2.88        2.80      1.44 o 
   0   9   4       26.50       25.73      2.33 o 
   1   9   4        6.84        5.02      2.39 o 
   2   9   4        0.11        0.28      2.49 o 
   3   9   4        2.77       -0.47      2.96 o 
   4   9   4      146.48      171.91      6.24 o 
   5   9   4       30.63       36.49      6.47 o 
  -9  10   4        0.13        1.21      3.93 o 
  -8  10   4        2.68        5.51      3.48 o 
  -7  10   4       20.75       15.90      2.93 o 
  -6  10   4       11.80        8.43      2.44 o 
  -5  10   4       17.27       17.50      2.34 o 
  -4  10   4        6.37        7.80      1.81 o 
  -3  10   4       25.06       25.14      2.11 o 
  -2  10   4        1.71       -0.68      1.83 o 
  -1  10   4       34.28       31.01      4.21 o 
   0  10   4        5.34        6.84      3.68 o 
   1  10   4        2.24        3.05      4.25 o 
   2  10   4        0.00        0.49      4.09 o 
   3  10   4       39.73       48.45      5.96 o 
  -8  11   4        1.42        0.12      5.30 o 
  -7  11   4        2.72        4.40      5.50 o 
  -6  11   4        3.93        1.21      4.88 o 
  -5  11   4       12.65       12.45      6.08 o 
  -4  11   4       48.59       48.32      3.87 o 
  -3  11   4       20.13       21.54      3.17 o 
  -2  11   4        1.48        3.89      3.67 o 
  -1  11   4        9.06       12.67      4.53 o 
   0  11   4        0.05        3.16      4.73 o 
   1  11   4        0.02       -0.27      5.40 o 
  -6  12   4        0.00       -0.48      6.22 o 
  -5  12   4        0.00        3.27      3.62 o 
  -4  12   4       51.18       62.07      4.16 o 
  -3  12   4        0.54        2.57      4.57 o 
  -2  12   4        4.16       11.67      5.42 o 
  -1  12   4        0.55        2.37      5.45 o 
   0 -13   5        1.14       -0.96      4.37 o 
   1 -13   5        1.81        4.15      3.76 o 
   2 -13   5       13.39       11.75      4.60 o 
   3 -13   5        2.74        0.21      4.76 o 
   4 -13   5        1.58        0.04      4.45 o 
   5 -13   5        0.49        2.96      5.45 o 
   6 -13   5        0.53        0.26      4.12 o 
  -2 -12   5        2.83        1.42      6.37 o 
  -1 -12   5        0.59        2.12      3.33 o 
   0 -12   5       25.65       29.16      3.20 o 
   1 -12   5       10.65       12.05      4.53 o 
   2 -12   5        2.13        6.16      4.00 o 
   3 -12   5        0.04       -2.39      4.00 o 
   4 -12   5        5.72        8.16      3.74 o 
   5 -12   5        3.99        1.61      3.01 o 
   6 -12   5        6.45        5.08      3.21 o 
   7 -12   5        2.46        1.71      3.48 o 
  -3 -11   5        0.40        1.09      5.29 o 
  -2 -11   5        0.44       -0.60      4.27 o 
  -1 -11   5       12.29       16.66      2.74 o 
   0 -11   5        5.96        4.22      2.47 o 
   1 -11   5       17.28       17.60      3.70 o 
   2 -11   5        3.75        4.84      3.47 o 
   3 -11   5       24.66       25.83      4.07 o 
   4 -11   5        3.26        1.14      2.61 o 
   5 -11   5        6.23        8.94      2.01 o 
   6 -11   5        5.08        7.38      2.08 o 
   7 -11   5        3.18        5.24      2.33 o 
   8 -11   5       28.43       30.06      2.89 o 
   9 -11   5        2.53       -0.76      5.69 o 
  -4 -10   5       15.39       12.73      5.67 o 
  -3 -10   5        0.33        1.52      2.78 o 
  -2 -10   5       17.29       18.87      2.97 o 
  -1 -10   5        2.36        2.22      1.74 o 
   0 -10   5       23.81       23.99      4.27 o 
   1 -10   5       35.35       42.70      4.23 o 
   2 -10   5      130.40      127.69      6.64 o 
   3 -10   5        0.96        0.79      2.50 o 
   4 -10   5        6.22        5.18      1.63 o 
   5 -10   5        2.23        1.57      1.68 o 
   6 -10   5       13.50       17.31      2.15 o 
   7 -10   5       14.81       14.77      2.40 o 
   8 -10   5       28.79       31.34      3.75 o 
   9 -10   5       10.99       12.00      3.62 o 
  10 -10   5        5.30        7.12      6.44 o 
  -5  -9   5        1.26       -2.36      5.29 o 
  -4  -9   5        1.92        0.07      3.88 o 
  -3  -9   5       10.73       10.06      3.35 o 
  -2  -9   5        1.85        3.42      1.63 o 
  -1  -9   5        1.19       -0.05      1.47 o 
   0  -9   5        5.98        9.73      2.00 o 
   1  -9   5       52.61       42.94      2.81 o 
   2  -9   5       79.19       66.82      2.52 o 
   3  -9   5        0.23        0.19      1.39 o 
   4  -9   5        2.11        3.30      1.42 o 
   5  -9   5       51.76       58.39      2.71 o 
   6  -9   5       20.68       16.15      2.18 o 
   7  -9   5        8.13        9.75      2.63 o 
   8  -9   5        7.29       11.43      2.81 o 
   9  -9   5        0.03        2.04      3.46 o 
  10  -9   5        1.97        1.24      3.95 o 
  -7  -8   5        3.62       -3.18      6.11 o 
  -6  -8   5       12.17       12.17      3.46 o 
  -5  -8   5        0.08       -0.32      4.25 o 
  -4  -8   5        0.62        3.02      3.03 o 
  -3  -8   5       66.77       73.00      5.33 o 
  -2  -8   5       44.80       37.94      2.74 o 
  -1  -8   5       73.63       69.37      3.48 o 
   0  -8   5        6.87        4.10      1.32 o 
   1  -8   5       52.33       51.35      2.13 o 
   2  -8   5       28.19       27.87      2.87 o 
   3  -8   5      173.41      170.18      3.71 o 
   4  -8   5      149.46      150.06      3.55 o 
   5  -8   5       64.85       58.26      2.68 o 
   6  -8   5      125.76      131.53      6.05 o 
   7  -8   5       19.69       16.87      2.68 o 
   8  -8   5        0.01        1.96      2.75 o 
   9  -8   5        0.42       -3.04      4.75 o 
  10  -8   5        0.10       -0.32      3.70 o 
  -7  -7   5        3.42        6.75      5.03 o 
  -6  -7   5       14.50       18.82      4.48 o 
  -5  -7   5        3.15       -0.98      3.85 o 
  -4  -7   5        9.10        9.06      3.59 o 
  -3  -7   5        4.00        4.36      2.67 o 
  -2  -7   5        1.81        2.87      1.91 o 
  -1  -7   5       13.13       11.26      2.04 o 
   0  -7   5       95.78       94.82      9.37 o 
   1  -7   5       15.50       15.61      0.75 o 
   2  -7   5        1.94        2.13      0.72 o 
   3  -7   5       84.16       87.73      2.65 o 
   4  -7   5      835.86      873.04      7.89 o 
   5  -7   5      513.91      527.19      4.59 o 
   6  -7   5        0.01       -1.14      1.14 o 
   7  -7   5        1.60        2.62      2.72 o 
   8  -7   5        2.98        2.64      2.30 o 
   9  -7   5        0.14       -3.07      3.07 o 
  10  -7   5       10.02       10.43      3.61 o 
  11  -7   5        7.82        6.65      7.00 o 
  -8  -6   5        0.85       -0.20      5.92 o 
  -7  -6   5       44.94       51.42      3.65 o 
  -6  -6   5       28.58       30.87      2.92 o 
  -5  -6   5        8.75        7.78      2.21 o 
  -4  -6   5        2.45        2.43      1.79 o 
  -3  -6   5       54.07       55.67      2.65 o 
  -2  -6   5       12.89       10.32      1.24 o 
  -1  -6   5        1.88        2.28      0.86 o 
   0  -6   5       87.54       86.15      2.84 o 
   1  -6   5       34.62       38.99      1.07 o 
   2  -6   5       31.90       26.53      0.93 o 
   3  -6   5      162.60      161.84      1.45 o 
   4  -6   5        0.02        0.16      0.55 o 
   5  -6   5      376.27      388.27      4.48 o 
   6  -6   5      206.83      204.94      3.76 o 
   7  -6   5       37.00       36.48      2.16 o 
   8  -6   5       12.76       11.50      1.82 o 
   9  -6   5        6.54        5.22      2.04 o 
  10  -6   5        2.74        3.69      3.55 o 
  11  -6   5        0.14        1.34      6.08 o 
  -9  -5   5        5.82        3.32      6.18 o 
  -8  -5   5        2.48        3.71      3.40 o 
  -7  -5   5       30.84       31.41      3.31 o 
  -6  -5   5       95.99       94.88      4.14 o 
  -5  -5   5      119.35      142.28      4.51 o 
  -4  -5   5      123.57      114.24      9.81 o 
  -3  -5   5      127.95      125.38      3.47 o 
  -2  -5   5      141.88      151.02      2.80 o 
  -1  -5   5        0.67        1.26      0.52 o 
   0  -5   5      205.85      183.03      5.43 o 
   1  -5   5      424.18      444.93      6.13 o 
   2  -5   5        2.14        1.80      0.25 o 
   3  -5   5       24.21       28.58      0.90 o 
   4  -5   5       52.43       50.29      1.72 o 
   5  -5   5       26.14       25.66      1.59 o 
   6  -5   5       10.39        8.17      1.35 o 
   7  -5   5       27.05       25.21      1.93 o 
   8  -5   5        0.21       -0.93      1.68 o 
   9  -5   5       16.44       13.65      2.00 o 
  10  -5   5       28.23       29.20      2.70 o 
  -9  -4   5        0.08       -2.21      4.95 o 
  -8  -4   5        0.53        2.48      3.12 o 
  -7  -4   5        7.49        8.34      2.54 o 
  -6  -4   5        4.05        5.32      1.94 o 
  -5  -4   5      163.94      165.52      4.78 o 
  -4  -4   5      592.56      604.26      7.50 o 
  -3  -4   5        3.00        2.33      1.69 o 
  -2  -4   5        2.43        0.50      0.78 o 
  -1  -4   5       88.47       89.14      2.35 o 
   0  -4   5        2.73        2.62      0.39 o 
   1  -4   5        3.35        1.99      0.35 o 
   2  -4   5       30.72       35.21      0.93 o 
   3  -4   5       27.80       24.10      0.77 o 
   4  -4   5        8.96        4.74      0.99 o 
   5  -4   5        3.11        4.17      1.04 o 
   6  -4   5        6.63        4.70      1.53 o 
   7  -4   5       21.13       17.77      1.76 o 
   8  -4   5       16.09       14.89      1.92 o 
   9  -4   5       11.84        7.06      2.04 o 
  10  -4   5        1.44        1.86      3.28 o 
  11  -4   5       11.91       10.45      5.95 o 
  -9  -3   5        4.93       -1.61      4.24 o 
  -8  -3   5        1.49        0.37      2.55 o 
  -7  -3   5       45.01       46.18      3.33 o 
  -6  -3   5      248.48      241.10     20.09 o 
  -5  -3   5        0.79        0.90      1.81 o 
  -4  -3   5       13.24       12.18      2.11 o 
  -3  -3   5       99.03       93.72      2.73 o 
  -2  -3   5      111.14      104.66      2.15 o 
  -1  -3   5     1245.90     1396.81      6.82 o 
   0  -3   5       94.19      109.15      1.19 o 
   1  -3   5       97.52      101.44      1.54 o 
   2  -3   5       15.57       16.34      0.75 o 
   3  -3   5        5.41        5.04      0.90 o 
   4  -3   5       19.97       24.89      1.38 o 
   5  -3   5       13.88       11.63      1.28 o 
   6  -3   5        0.00       -0.30      1.22 o 
   7  -3   5        0.47        0.56      1.31 o 
   8  -3   5      139.30      145.19      4.67 o 
   9  -3   5        5.49        2.70      3.21 o 
  10  -3   5       33.51       37.02      3.69 o 
  11  -3   5        1.00       -1.22      6.27 o 
 -10  -2   5        1.34        3.56      5.70 o 
  -9  -2   5        1.13       -2.72      4.33 o 
  -8  -2   5       58.37       60.89      5.04 o 
  -7  -2   5       51.58       52.41      3.35 o 
  -6  -2   5       37.13       32.93      2.72 o 
  -5  -2   5        4.25        3.81      2.31 o 
  -4  -2   5       94.54       97.53      3.03 o 
  -3  -2   5      393.25      422.77      5.23 o 
  -2  -2   5       89.43      111.50      2.13 o 
  -1  -2   5      903.60     1010.92      6.50 o 
   0  -2   5       24.05       20.96      1.01 o 
   1  -2   5      418.47      441.70      2.27 o 
   2  -2   5       46.54       49.65      3.32 o 
   3  -2   5       61.99       67.42      2.21 o 
   4  -2   5      154.42      147.87      4.73 o 
   5  -2   5       11.06       10.56      1.35 o 
   6  -2   5       64.49       61.96      4.14 o 
   7  -2   5      257.00      260.71      8.34 o 
   8  -2   5       22.25       20.76      3.96 o 
   9  -2   5        5.89        2.78      3.38 o 
  10  -2   5       14.84       12.30      4.14 o 
 -10  -1   5       19.46       20.26      4.45 o 
  -9  -1   5        1.15        3.85      4.31 o 
  -8  -1   5        3.89        5.56      3.24 o 
  -7  -1   5      105.83      107.32      6.08 o 
  -6  -1   5        9.19        7.57      1.96 o 
  -5  -1   5        4.06        5.42      1.60 o 
  -4  -1   5       40.59       41.05      2.06 o 
  -3  -1   5       11.49       12.18      1.25 o 
  -2  -1   5      366.65      398.20      4.45 o 
  -1  -1   5      310.22      313.81      2.37 o 
   0  -1   5      124.67      139.24      1.41 o 
   1  -1   5        1.18        0.29      0.50 o 
   2  -1   5      293.59      333.37      5.70 o 
   3  -1   5        5.60        7.19      1.10 o 
   4  -1   5       31.38       36.73      2.01 o 
   5  -1   5        0.41       -0.87      2.12 o 
   6  -1   5      154.80      152.42      6.29 o 
   7  -1   5       18.00       14.16      3.38 o 
   8  -1   5       26.59       25.83      4.17 o 
   9  -1   5        6.06        2.19      4.08 o 
  10  -1   5        3.89        4.39      5.45 o 
 -10   0   5        5.18        3.86      4.62 o 
  -9   0   5      123.18      133.73      7.66 o 
  -8   0   5        6.91       11.31      3.67 o 
  -7   0   5       68.59       66.95      4.59 o 
  -6   0   5        3.48        4.01      2.19 o 
  -5   0   5        5.65        6.43      1.56 o 
  -4   0   5      779.72      840.47     12.23 o 
  -3   0   5     1711.13     1797.00     10.18 o 
  -2   0   5     1101.86     1189.97      6.17 o 
  -1   0   5        1.77        0.52      0.33 o 
   0   0   5      477.51      456.76      2.50 o 
   1   0   5      261.35      295.83      5.21 o 
   2   0   5       55.98       58.45      2.99 o 
   3   0   5        2.11        2.18      1.00 o 
   4   0   5        0.97        4.38      1.89 o 
   5   0   5      355.68      352.01      8.67 o 
   6   0   5      108.55       98.65      5.30 o 
   7   0   5        4.79        4.08      2.88 o 
   8   0   5       23.30       21.85      4.39 o 
   9   0   5        8.62        9.71      4.28 o 
  10   0   5       16.86       12.24      5.93 o 
 -10   1   5        0.71       -1.16      5.22 o 
  -9   1   5       21.05       20.54      4.40 o 
  -8   1   5        1.86        2.80      2.82 o 
  -7   1   5       96.82       96.80      5.56 o 
  -6   1   5        2.06        1.07      2.50 o 
  -5   1   5        0.43        1.05      1.15 o 
  -4   1   5        0.70        0.51      1.09 o 
  -3   1   5       99.21      124.16      2.13 o 
  -2   1   5        4.40        1.87      0.43 o 
  -1   1   5      720.02      808.26      4.41 o 
   0   1   5       20.62       19.72      0.57 o 
   1   1   5      562.39      593.84      7.87 o 
   2   1   5       15.67       13.03      0.88 o 
   3   1   5      639.13      648.19      8.33 o 
   4   1   5       74.42       75.63      4.04 o 
   5   1   5       87.67       89.80      5.12 o 
   6   1   5       82.53       78.29      4.96 o 
   7   1   5       13.11       10.64      3.47 o 
   8   1   5        7.91        0.04      3.87 o 
   9   1   5       17.87       27.15      5.20 o 
 -11   2   5       16.82       12.40      4.98 o 
 -10   2   5        1.57        1.02      4.24 o 
  -9   2   5        0.12       -1.20      3.41 o 
  -8   2   5       25.95       27.27      3.90 o 
  -7   2   5        8.35       12.88      2.86 o 
  -6   2   5       10.30        9.62      2.63 o 
  -5   2   5       38.37       37.39      3.23 o 
  -4   2   5      193.57      201.61      5.81 o 
  -3   2   5      189.21      230.08      8.33 o 
  -2   2   5      431.65      489.18      2.67 o 
  -1   2   5        0.05        0.54      0.61 o 
   0   2   5        1.72        2.11      0.49 o 
   1   2   5        0.36        0.68      0.37 o 
   2   2   5       70.25       70.27      1.91 o 
   3   2   5      200.63      187.58      3.26 o 
   4   2   5      865.77      908.90     21.79 o 
   5   2   5      567.41      540.12     11.62 o 
   6   2   5      131.94      118.79      6.42 o 
   7   2   5        0.33        0.11      2.72 o 
   8   2   5        8.02        6.23      4.22 o 
   9   2   5       12.83       18.03      4.70 o 
 -11   3   5       14.53       10.99      4.05 o 
 -10   3   5        3.63        2.09      4.08 o 
  -9   3   5        2.01        3.00      4.01 o 
  -8   3   5        8.13        9.53      3.44 o 
  -7   3   5        1.38        4.69      2.39 o 
  -6   3   5       28.65       30.80      3.26 o 
  -5   3   5      191.66      224.56      6.79 o 
  -4   3   5     1092.48     1175.47     14.00 o 
  -3   3   5      230.30      234.53      2.68 o 
  -2   3   5       93.93       90.97      1.21 o 
  -1   3   5       24.02       22.88      0.89 o 
   0   3   5       19.23       18.07      0.87 o 
   1   3   5        6.62        6.43      0.57 o 
   2   3   5       29.58       31.97      1.19 o 
   3   3   5       59.95       67.81      1.96 o 
   4   3   5       61.11       40.58      4.15 o 
   5   3   5        2.29       -1.17      2.88 o 
   6   3   5       59.10       54.55      4.86 o 
   7   3   5       16.44       10.75      3.55 o 
   8   3   5        0.72       -0.20      4.32 o 
 -11   4   5        0.16       -0.41      4.26 o 
 -10   4   5        0.00       -1.03      4.96 o 
  -9   4   5        5.69        6.30      3.85 o 
  -8   4   5       13.66       11.99      3.62 o 
  -7   4   5       22.89       18.81      3.42 o 
  -6   4   5        0.01        0.18      2.68 o 
  -5   4   5      145.53      141.83      5.77 o 
  -4   4   5       29.54       30.12      3.04 o 
  -3   4   5       97.56      102.76      1.88 o 
  -2   4   5       21.05       18.60      0.60 o 
  -1   4   5       10.01       10.91      1.43 o 
   0   4   5        5.49        6.77      1.21 o 
   1   4   5       48.33       47.94      1.10 o 
   2   4   5        4.67        3.19      0.84 o 
   3   4   5       24.47       19.25      3.08 o 
   4   4   5        5.36        6.78      2.80 o 
   5   4   5        8.59        8.57      3.40 o 
   6   4   5        2.96        2.82      3.48 o 
   7   4   5       62.06       60.88      5.53 o 
   8   4   5       33.58       33.46      5.67 o 
 -11   5   5        4.02        3.53      4.24 o 
 -10   5   5        5.93        3.08      4.01 o 
  -9   5   5       18.19       13.78      4.04 o 
  -8   5   5       16.46       18.30      3.42 o 
  -7   5   5        0.00       -1.60      1.86 o 
  -6   5   5       22.79       22.35      3.38 o 
  -5   5   5       83.45       77.26      4.52 o 
  -4   5   5       32.72       29.59      2.04 o 
  -3   5   5        0.86        0.69      0.73 o 
  -2   5   5        3.16        4.15      0.60 o 
  -1   5   5        0.63        2.13      0.40 o 
   0   5   5        0.97        0.99      0.44 o 
   1   5   5       54.91       52.23      1.39 o 
   2   5   5       74.13       60.12      2.06 o 
   3   5   5      136.01      133.52      2.99 o 
   4   5   5       16.83       18.10      3.54 o 
   5   5   5        0.26       -1.69      3.42 o 
   6   5   5        1.25        0.23      4.21 o 
   7   5   5       28.10       45.62      6.12 o 
 -11   6   5        1.61       -1.25      4.30 o 
 -10   6   5        0.33       -1.49      4.44 o 
  -9   6   5       13.47       12.01      3.79 o 
  -8   6   5       43.21       46.68      4.83 o 
  -7   6   5        1.38        3.29      2.70 o 
  -6   6   5       16.76       18.86      3.21 o 
  -5   6   5       12.26       14.47      2.72 o 
  -4   6   5        2.22        2.51      1.40 o 
  -3   6   5      111.95      113.62      1.96 o 
  -2   6   5       54.37       50.98      1.24 o 
  -1   6   5       14.92       15.29      0.90 o 
   0   6   5       14.18       14.91      0.94 o 
   1   6   5       45.53       45.07      2.28 o 
   2   6   5       49.11       47.19      3.22 o 
   3   6   5        0.55        0.77      1.72 o 
   4   6   5        1.30        1.06      3.02 o 
   5   6   5       20.23       22.79      4.38 o 
   6   6   5       15.79       17.58      5.03 o 
 -10   7   5        1.37        3.36      5.39 o 
  -9   7   5        0.24        0.53      4.50 o 
  -8   7   5       94.84      106.10      6.11 o 
  -7   7   5        0.34        1.45      2.75 o 
  -6   7   5        0.35       -0.03      2.20 o 
  -5   7   5        1.28        3.99      1.78 o 
  -4   7   5        3.53        5.28      1.00 o 
  -3   7   5       28.95       28.75      1.20 o 
  -2   7   5        0.00        0.36      0.69 o 
  -1   7   5       23.10       22.14      1.13 o 
   0   7   5        1.31        1.05      1.41 o 
   1   7   5       26.61       25.35      2.29 o 
   2   7   5        3.73        3.20      1.73 o 
   3   7   5        3.21        2.93      2.17 o 
   4   7   5       33.37       33.77      3.17 o 
   5   7   5       34.56       42.20      3.81 o 
   6   7   5        5.17        7.33      5.75 o 
 -10   8   5       72.18       78.54      4.78 o 
  -9   8   5        0.04        0.51      4.88 o 
  -8   8   5        7.67       11.32      2.56 o 
  -7   8   5       18.69       21.60      3.75 o 
  -6   8   5        0.00       -1.91      2.46 o 
  -5   8   5       36.75       36.22      2.78 o 
  -4   8   5        2.50        0.55      1.57 o 
  -3   8   5        3.17        2.57      1.27 o 
  -2   8   5        0.90        0.60      1.30 o 
  -1   8   5        0.34       -1.50      1.66 o 
   0   8   5       38.64       32.11      2.60 o 
   1   8   5       27.26       23.18      2.55 o 
   2   8   5        1.48        2.11      2.03 o 
   3   8   5        5.37        5.08      2.62 o 
   4   8   5        6.83        9.22      2.83 o 
   5   8   5       15.29       20.52      5.66 o 
 -10   9   5       31.15       28.27      6.09 o 
  -9   9   5       15.10       22.56      4.76 o 
  -8   9   5        2.97       -2.30      2.79 o 
  -7   9   5        4.82        8.93      3.14 o 
  -6   9   5       18.06       29.17      3.68 o 
  -5   9   5       29.58       30.97      4.84 o 
  -4   9   5        3.81        4.10      2.03 o 
  -3   9   5        2.11        0.48      1.44 o 
  -2   9   5       48.87       44.35      1.97 o 
  -1   9   5        1.19        1.28      1.59 o 
   0   9   5        1.07       -0.54      2.25 o 
   1   9   5        0.98        0.44      3.65 o 
   2   9   5        0.04        2.43      2.59 o 
   3   9   5       30.31       33.34      3.41 o 
   4   9   5       40.80       44.25      5.97 o 
  -9  10   5        0.07        3.85      6.12 o 
  -8  10   5        2.52       -2.64      2.75 o 
  -7  10   5        2.01        2.64      2.84 o 
  -6  10   5        5.26        7.29      2.73 o 
  -5  10   5        2.87        1.76      2.09 o 
  -4  10   5        2.16        3.10      1.91 o 
  -3  10   5        0.56       -0.99      1.96 o 
  -2  10   5       23.20       24.47      2.12 o 
  -1  10   5       12.63        9.33      2.60 o 
   0  10   5        0.41        0.32      4.17 o 
   1  10   5        2.53        3.00      4.73 o 
   2  10   5        0.00       -1.36      4.68 o 
  -7  11   5        4.65       11.70      5.16 o 
  -6  11   5       13.02       23.82      5.07 o 
  -5  11   5       44.58       52.65      4.27 o 
  -4  11   5       24.67       22.51      4.08 o 
  -3  11   5        0.05       -1.22      4.57 o 
  -2  11   5        1.65        0.03      4.56 o 
  -1  11   5        1.37        0.47      5.02 o 
   0  11   5        6.99        7.58      4.47 o 
  -6  12   5        0.47        1.52      6.23 o 
  -5  12   5        8.32       10.16      3.77 o 
  -4  12   5      102.55      121.31      8.08 o 
  -3  12   5        0.82        3.62      5.57 o 
  -2  12   5        0.85        0.04      5.79 o 
   1 -13   6        0.41       -0.20      4.18 o 
   2 -13   6       14.73       19.02      5.11 o 
   3 -13   6        2.81        0.77      5.10 o 
   4 -13   6        0.64        2.09      5.59 o 
   5 -13   6        0.96        0.02      5.54 o 
  -1 -12   6        0.09        1.54      3.72 o 
   0 -12   6        3.30        6.54      3.35 o 
   1 -12   6        8.20        7.44      4.72 o 
   2 -12   6        5.59        4.69      3.92 o 
   3 -12   6        0.75        7.27      3.71 o 
   4 -12   6        6.48        5.07      3.60 o 
   5 -12   6        7.01        1.15      4.59 o 
   6 -12   6        5.20        4.50      3.66 o 
   7 -12   6        1.05       -1.74      4.20 o 
  -3 -11   6        0.05        5.97      5.96 o 
  -2 -11   6        2.30        1.94      4.37 o 
  -1 -11   6       25.74       30.48      3.30 o 
   0 -11   6        4.45        5.20      2.74 o 
   1 -11   6        0.00        0.25      3.09 o 
   2 -11   6        0.02        0.75      3.20 o 
   3 -11   6        4.12        3.29      3.69 o 
   4 -11   6       14.31       17.99      4.10 o 
   5 -11   6        2.19       -0.11      2.10 o 
   6 -11   6        0.20        0.10      2.15 o 
   7 -11   6       11.98       16.46      2.65 o 
   8 -11   6        3.60        1.04      2.98 o 
   9 -11   6       23.56       28.89      6.10 o 
  -4 -10   6        3.75        9.12      5.39 o 
  -3 -10   6        3.08        4.13      4.88 o 
  -2 -10   6        1.57       -0.85      4.16 o 
  -1 -10   6        8.17       11.85      2.59 o 
   0 -10   6        0.01       -3.28      3.28 o 
   1 -10   6       31.77       24.25      3.97 o 
   2 -10   6       28.23       24.90      3.76 o 
   3 -10   6        9.30       10.01      3.17 o 
   4 -10   6        0.52        1.00      2.42 o 
   5 -10   6        4.67        5.85      1.70 o 
   6 -10   6        0.51        0.79      1.88 o 
   7 -10   6       38.86       46.04      3.04 o 
   8 -10   6       43.60       47.96      3.33 o 
   9 -10   6        5.96        4.66      3.98 o 
  -5  -9   6        4.50       10.25      5.63 o 
  -4  -9   6        9.19        7.58      4.34 o 
  -3  -9   6        2.72       -0.22      3.17 o 
  -2  -9   6       43.99       45.01      2.37 o 
  -1  -9   6        9.29        8.23      1.55 o 
   0  -9   6       19.56       16.32      3.66 o 
   1  -9   6       14.48       13.18      3.15 o 
   2  -9   6      162.72      141.63      6.49 o 
   3  -9   6       15.24       16.70      2.24 o 
   4  -9   6       23.33       20.78      1.93 o 
   5  -9   6       26.49       26.46      2.30 o 
   6  -9   6        4.41        1.90      1.73 o 
   7  -9   6       34.26       33.76      3.86 o 
   8  -9   6        0.42        1.29      2.88 o 
   9  -9   6        5.38       10.50      3.76 o 
  -6  -8   6        0.71        1.23      5.31 o 
  -5  -8   6        0.53        0.65      4.89 o 
  -4  -8   6       40.52       40.06      4.80 o 
  -3  -8   6       85.26       88.38      6.06 o 
  -2  -8   6       15.85       12.78      2.09 o 
  -1  -8   6       54.94       46.88      2.04 o 
   0  -8   6       14.74       12.50      1.48 o 
   1  -8   6        1.65        0.65      1.01 o 
   2  -8   6       16.55       11.97      2.49 o 
   3  -8   6       11.84       11.53      2.14 o 
   4  -8   6       80.82       76.52      3.80 o 
   5  -8   6      201.29      221.68      5.15 o 
   6  -8   6       23.62       24.69      2.86 o 
   7  -8   6        0.41        0.10      2.26 o 
   8  -8   6       14.63       17.21      2.87 o 
   9  -8   6        6.23        6.01      3.06 o 
  10  -8   6        8.62       13.44      3.65 o 
  -7  -7   6       18.77       19.09      5.94 o 
  -6  -7   6        3.81        2.78      5.01 o 
  -5  -7   6        4.51       -1.23      3.39 o 
  -4  -7   6        1.97        0.66      3.25 o 
  -3  -7   6        6.60        7.96      3.17 o 
  -2  -7   6       34.11       26.52      2.61 o 
  -1  -7   6        2.50        2.05      1.55 o 
   0  -7   6       17.02       10.05      1.14 o 
   1  -7   6        0.32        0.49      0.59 o 
   2  -7   6        1.77        0.39      0.70 o 
   3  -7   6       13.63        8.62      1.78 o 
   4  -7   6        7.22        9.62      1.00 o 
   5  -7   6      116.25      116.61      2.57 o 
   6  -7   6        6.25        8.13      2.36 o 
   7  -7   6       27.85       29.82      4.31 o 
   8  -7   6        9.60       10.82      2.48 o 
   9  -7   6        0.47        1.00      3.19 o 
  10  -7   6        0.95        0.76      3.71 o 
  -8  -6   6        2.76        7.08      6.07 o 
  -7  -6   6       22.97       22.70      3.33 o 
  -6  -6   6        6.07        5.67      2.70 o 
  -5  -6   6        0.00       -0.56      2.10 o 
  -4  -6   6       22.05       20.28      2.20 o 
  -3  -6   6       31.08       28.69      2.08 o 
  -2  -6   6        0.14       -0.99      0.99 o 
  -1  -6   6       29.60       30.08      1.01 o 
   0  -6   6        9.75       10.35      0.91 o 
   1  -6   6      206.66      208.16      1.82 o 
   2  -6   6        2.01        3.04      0.77 o 
   3  -6   6       25.75       24.23      0.79 o 
   4  -6   6      589.60      626.26      3.91 o 
   5  -6   6       75.75       84.26      4.15 o 
   6  -6   6       89.16       99.61      2.80 o 
   7  -6   6        6.15        6.00      1.49 o 
   8  -6   6       27.55       25.47      2.25 o 
   9  -6   6        0.47        3.14      2.79 o 
  10  -6   6        5.49        5.27      3.82 o 
  -9  -5   6        5.10        4.64      7.04 o 
  -8  -5   6        0.73        1.50      3.44 o 
  -7  -5   6        0.92        0.91      2.78 o 
  -6  -5   6       58.00       64.83      3.67 o 
  -5  -5   6      387.19      398.11      7.12 o 
  -4  -5   6       46.02       44.58      2.74 o 
  -3  -5   6       11.22        9.11      1.94 o 
  -2  -5   6       15.16       14.23      1.25 o 
  -1  -5   6        0.01        0.41      0.61 o 
   0  -5   6       12.44       14.42      1.06 o 
   1  -5   6      178.70      192.76      4.22 o 
   2  -5   6       42.44       49.63      1.13 o 
   3  -5   6       14.65       16.27      0.74 o 
   4  -5   6       30.36       24.97      1.10 o 
   5  -5   6       53.81       51.08      2.02 o 
   6  -5   6       12.81        8.62      1.41 o 
   7  -5   6       13.11       13.16      2.25 o 
   8  -5   6        0.11       -0.28      1.72 o 
   9  -5   6        0.19        1.19      2.19 o 
  10  -5   6        0.00        0.12      3.01 o 
  -9  -4   6        0.29       -0.23      5.59 o 
  -8  -4   6       16.46       18.34      3.03 o 
  -7  -4   6        4.45        2.56      2.40 o 
  -6  -4   6       55.97       42.25      3.18 o 
  -5  -4   6      116.42      113.75      4.03 o 
  -4  -4   6      508.84      528.48      7.19 o 
  -3  -4   6       62.15       57.16      2.45 o 
  -2  -4   6        2.36        2.48      0.86 o 
  -1  -4   6       89.75      102.72      2.34 o 
   0  -4   6       72.58      117.70      2.92 o 
   1  -4   6        3.23        7.43      0.52 o 
   2  -4   6      126.33       98.77      1.62 o 
   3  -4   6       48.08       45.71      2.05 o 
   4  -4   6       31.56       32.89      1.90 o 
   5  -4   6        0.91        0.93      1.10 o 
   6  -4   6        0.09        0.40      1.19 o 
   7  -4   6      100.12       93.60      3.75 o 
   8  -4   6        1.51        2.87      2.91 o 
   9  -4   6       22.13       23.95      5.22 o 
  10  -4   6        2.69       -2.12      3.09 o 
  11  -4   6        0.27       -4.78      5.96 o 
  -9  -3   6        1.32        2.37      4.74 o 
  -8  -3   6        1.36        2.01      2.74 o 
  -7  -3   6       34.17       33.59      3.19 o 
  -6  -3   6       10.46       10.96      2.63 o 
  -5  -3   6      121.30      120.46      6.49 o 
  -4  -3   6        3.13        4.72      1.57 o 
  -3  -3   6        2.09        2.96      1.20 o 
  -2  -3   6      304.85      374.18      3.39 o 
  -1  -3   6      278.62      256.78      6.46 o 
   0  -3   6      216.36      195.23      1.69 o 
   1  -3   6      109.48      143.07      2.37 o 
   2  -3   6      862.57      867.72      7.95 o 
   3  -3   6      636.88      685.34      8.00 o 
   4  -3   6       54.66       52.52      2.31 o 
   5  -3   6       92.90       98.80      3.66 o 
   6  -3   6       11.44        8.96      1.63 o 
   7  -3   6        6.40        7.81      2.01 o 
   8  -3   6       49.21       51.89      3.33 o 
   9  -3   6       31.51       35.29      3.32 o 
  10  -3   6        0.01       -1.49      4.24 o 
 -10  -2   6        1.03       -1.71      6.10 o 
  -9  -2   6        2.17        0.53      4.80 o 
  -8  -2   6       40.33       40.31      3.39 o 
  -7  -2   6      185.59      176.58      5.33 o 
  -6  -2   6       28.19       35.53      2.75 o 
  -5  -2   6       32.57       31.04      2.53 o 
  -4  -2   6        7.76        7.70      1.48 o 
  -3  -2   6      138.42      146.80      3.36 o 
  -2  -2   6      525.02      580.73      4.82 o 
  -1  -2   6      122.66      158.01      2.42 o 
   0  -2   6       74.36       74.21      1.14 o 
   1  -2   6      140.00      154.05      2.80 o 
   2  -2   6      199.33      217.98      2.52 o 
   3  -2   6       50.81       46.65      2.05 o 
   4  -2   6      120.61      126.00      3.46 o 
   5  -2   6       43.56       36.95      2.36 o 
   6  -2   6       63.18       57.54      3.08 o 
   7  -2   6       27.37       22.48      2.80 o 
   8  -2   6        4.41        3.63      2.17 o 
   9  -2   6       13.35       16.72      2.81 o 
  10  -2   6       30.76       32.72      3.67 o 
 -10  -1   6        0.74        2.01      5.80 o 
  -9  -1   6        4.20        4.65      4.24 o 
  -8  -1   6        4.34        3.71      3.10 o 
  -7  -1   6       99.39      111.25      8.03 o 
  -6  -1   6        8.39        6.47      1.78 o 
  -5  -1   6      127.53      133.95      3.78 o 
  -4  -1   6       16.88       21.66      1.44 o 
  -3  -1   6       44.82       41.65      3.88 o 
  -2  -1   6        6.04        6.28      0.81 o 
  -1  -1   6      175.16      186.22      2.27 o 
   0  -1   6      261.98      258.34      2.03 o 
   1  -1   6     1804.73     2065.64      9.39 o 
   2  -1   6      305.11      306.44      4.43 o 
   3  -1   6       42.78       41.24      1.94 o 
   4  -1   6      201.16      209.82      4.38 o 
   5  -1   6        0.15        0.34      1.48 o 
   6  -1   6      282.05      286.62      5.94 o 
   7  -1   6       30.30       35.63      2.75 o 
   8  -1   6        4.78        6.24      2.59 o 
   9  -1   6        2.97        5.60      2.72 o 
  10  -1   6        0.16        0.93      3.70 o 
  -9   0   6      111.09      109.53      7.27 o 
  -8   0   6       16.34       20.08      3.90 o 
  -7   0   6       11.04       10.12      3.10 o 
  -6   0   6        0.02        0.62      1.81 o 
  -5   0   6       25.88       22.43      1.80 o 
  -4   0   6      252.59      273.92      4.67 o 
  -3   0   6      172.59      187.85      7.43 o 
  -2   0   6       30.32       31.64      1.06 o 
  -1   0   6      154.98      176.66      1.69 o 
   0   0   6      321.06      327.43      4.09 o 
   1   0   6     1289.28     1431.02      7.64 o 
   2   0   6       88.36      108.36      2.87 o 
   3   0   6       69.13       67.04      4.41 o 
   4   0   6      189.33      178.09      7.27 o 
   5   0   6       10.70       11.14      1.95 o 
   6   0   6      118.13      111.70      4.05 o 
   7   0   6        0.33        3.99      3.15 o 
   8   0   6        2.29        6.21      3.08 o 
   9   0   6       31.70       35.33      3.51 o 
 -10   1   6        0.01       -0.89      4.99 o 
  -9   1   6       13.85       13.16      4.32 o 
  -8   1   6        3.74        3.41      2.58 o 
  -7   1   6      141.12      143.92      6.51 o 
  -6   1   6        3.22        6.00      2.24 o 
  -5   1   6        1.31        1.24      1.16 o 
  -4   1   6       64.00       51.25      2.22 o 
  -3   1   6       85.22       66.43      2.13 o 
  -2   1   6       33.07       42.21      1.07 o 
  -1   1   6      495.42      550.24      6.28 o 
   0   1   6      509.57      514.64      3.64 o 
   1   1   6       47.97       51.92      1.54 o 
   2   1   6       15.06       17.26      1.00 o 
   3   1   6       12.07        8.67      1.39 o 
   4   1   6     2360.14     2466.64     15.00 o 
   5   1   6       12.72       12.90      2.74 o 
   6   1   6       29.73       30.69      3.75 o 
   7   1   6        0.00        0.54      2.89 o 
   8   1   6        6.23        9.77      3.64 o 
   9   1   6        3.77        6.00      5.39 o 
 -10   2   6        0.07       -3.62      5.23 o 
  -9   2   6       11.12        8.35      3.25 o 
  -8   2   6        2.68        3.47      2.71 o 
  -7   2   6       35.56       32.93      3.97 o 
  -6   2   6       11.74        9.30      3.40 o 
  -5   2   6        0.99       -0.13      1.79 o 
  -4   2   6       14.75       10.39      2.25 o 
  -3   2   6        0.93        1.14      0.66 o 
  -2   2   6        4.55        3.45      0.50 o 
  -1   2   6     1091.73     1157.91      8.69 o 
   0   2   6       14.14        9.73      0.70 o 
   1   2   6       77.65       79.12      1.59 o 
   2   2   6       14.93       11.84      0.80 o 
   3   2   6      297.32      282.63      8.01 o 
   4   2   6       67.14       71.66      3.07 o 
   5   2   6      252.46      243.50      5.45 o 
   6   2   6      130.32      131.47      6.60 o 
   7   2   6        2.26        5.14      3.91 o 
   8   2   6        2.18        5.12      4.87 o 
   9   2   6        2.13        3.74      5.58 o 
 -10   3   6        0.30        0.09      5.16 o 
  -9   3   6        1.59       -0.39      3.99 o 
  -8   3   6       52.90       49.01      4.92 o 
  -7   3   6       47.71       38.09      4.01 o 
  -6   3   6      192.90      194.81      7.18 o 
  -5   3   6      188.12      207.42      6.70 o 
  -4   3   6        2.73       -0.81      1.79 o 
  -3   3   6       18.85       19.52      0.82 o 
  -2   3   6       32.37       33.08      0.83 o 
  -1   3   6       78.51       86.67      1.79 o 
   0   3   6       84.26       90.41      2.83 o 
   1   3   6      132.86      130.20      3.69 o 
   2   3   6      491.74      515.04      6.42 o 
   3   3   6      260.05      259.55      4.76 o 
   4   3   6       43.52       45.82      2.59 o 
   5   3   6       39.47       36.70      3.74 o 
   6   3   6       15.26       10.03      3.57 o 
   7   3   6       85.84       95.88      6.59 o 
   8   3   6        0.01        0.03      4.86 o 
 -10   4   6        1.06        4.27      5.18 o 
  -9   4   6        0.08       -0.40      3.66 o 
  -8   4   6        0.16        0.21      3.50 o 
  -7   4   6        0.09        0.58      1.77 o 
  -6   4   6        2.68        3.15      2.53 o 
  -5   4   6     1101.35     1140.11     15.78 o 
  -4   4   6      365.26      403.55      8.93 o 
  -3   4   6      383.99      391.12      6.79 o 
  -2   4   6       26.72       27.93      1.28 o 
  -1   4   6       81.07       78.58      2.84 o 
   0   4   6       29.53       29.44      3.02 o 
   1   4   6        6.32        6.75      0.61 o 
   2   4   6       25.56       25.37      1.44 o 
   3   4   6        0.33       -0.50      1.22 o 
   4   4   6        0.04       -0.02      1.52 o 
   5   4   6        7.86        9.47      1.93 o 
   6   4   6       19.72       29.49      5.10 o 
   7   4   6        0.87        2.27      3.92 o 
 -10   5   6        4.10        1.70      5.34 o 
  -9   5   6        3.36        1.74      4.46 o 
  -8   5   6        2.84        3.34      2.80 o 
  -7   5   6        0.00        0.82      2.75 o 
  -6   5   6       78.90       67.98      4.77 o 
  -5   5   6        5.22        2.99      2.13 o 
  -4   5   6      326.02      336.40      6.64 o 
  -3   5   6      138.91      143.39      1.46 o 
  -2   5   6        4.89        4.30      1.20 o 
  -1   5   6        0.25        0.60      1.37 o 
   0   5   6       12.08       13.10      1.69 o 
   1   5   6       91.17       91.46      2.72 o 
   2   5   6       19.24       14.59      1.23 o 
   3   5   6       82.73       82.70      2.52 o 
   4   5   6        0.96        2.40      1.57 o 
   5   5   6        2.65        4.27      3.23 o 
   6   5   6        1.37        3.61      4.47 o 
   7   5   6        2.68        0.95      5.61 o 
 -10   6   6        2.23       -2.92      5.63 o 
  -9   6   6        1.55        1.41      4.65 o 
  -8   6   6       26.54       22.07      2.82 o 
  -7   6   6       50.78       43.10      4.55 o 
  -6   6   6       32.04       28.01      3.84 o 
  -5   6   6       20.70       23.87      3.33 o 
  -4   6   6       52.69       45.20      2.17 o 
  -3   6   6        4.04        3.49      0.53 o 
  -2   6   6      279.20      276.47      4.45 o 
  -1   6   6        0.09        0.24      1.48 o 
   0   6   6        0.65        0.72      1.53 o 
   1   6   6       10.28        5.61      1.89 o 
   2   6   6        0.22       -0.81      1.92 o 
   3   6   6       36.01       35.28      2.87 o 
   4   6   6        3.49        4.82      2.35 o 
   5   6   6       10.10        6.35      2.57 o 
   6   6   6        2.34        6.16      4.92 o 
 -10   7   6       12.36        8.75      4.85 o 
  -9   7   6        0.50        0.20      4.00 o 
  -8   7   6       13.42       10.73      4.34 o 
  -7   7   6       50.90       50.60      4.56 o 
  -6   7   6        0.11       -0.18      2.84 o 
  -5   7   6        0.59        1.05      1.84 o 
  -4   7   6       20.03       19.56      1.77 o 
  -3   7   6        0.63        0.67      1.33 o 
  -2   7   6       87.29       93.47      2.88 o 
  -1   7   6       11.40        9.27      1.84 o 
   0   7   6       56.84       45.67      2.70 o 
   1   7   6        0.06        0.34      1.86 o 
   2   7   6        8.40        5.67      2.08 o 
   3   7   6       18.66       20.96      2.56 o 
   4   7   6        5.17        0.53      2.72 o 
   5   7   6       17.87       18.35      3.24 o 
 -10   8   6        9.11        1.04      5.35 o 
  -9   8   6       11.80       10.41      4.53 o 
  -8   8   6        0.02       -0.10      2.63 o 
  -7   8   6        0.35        2.69      2.97 o 
  -6   8   6        2.59        0.89      3.04 o 
  -5   8   6       23.98       24.75      3.94 o 
  -4   8   6       81.89       78.26      2.83 o 
  -3   8   6        0.36       -0.43      1.45 o 
  -2   8   6        4.61        3.66      2.03 o 
  -1   8   6        2.64       -0.11      2.00 o 
   0   8   6        8.97        6.50      2.38 o 
   1   8   6       64.78       49.89      3.36 o 
   2   8   6        6.41        4.27      2.63 o 
   3   8   6        2.04        3.94      2.77 o 
   4   8   6       17.80       17.97      3.53 o 
   5   8   6        5.09       12.40      5.43 o 
 -10   9   6        3.04       -1.98      6.76 o 
  -9   9   6        4.31        2.67      5.31 o 
  -8   9   6        3.47       -2.66      4.33 o 
  -7   9   6        4.02        4.46      3.67 o 
  -6   9   6        0.14        2.91      3.44 o 
  -5   9   6        0.04       -0.10      2.32 o 
  -4   9   6       15.69       17.89      5.82 o 
  -3   9   6        6.50        3.13      1.70 o 
  -2   9   6        0.36        0.59      1.82 o 
  -1   9   6       38.20       43.49      3.12 o 
   0   9   6        0.30       -0.73      2.50 o 
   1   9   6        0.82       -0.45      2.62 o 
   2   9   6        3.96        2.00      3.77 o 
   3   9   6      100.95      124.50      5.46 o 
   4   9   6        6.85        8.28      5.59 o 
  -9  10   6        3.87        5.43      6.07 o 
  -8  10   6        6.29        4.64      3.47 o 
  -7  10   6       27.27       22.83      4.02 o 
  -6  10   6        0.54       -3.67      3.67 o 
  -5  10   6        1.28        4.59      3.01 o 
  -4  10   6        0.02       -0.28      2.69 o 
  -3  10   6        4.91        3.47      2.12 o 
  -2  10   6       34.00       34.26      3.10 o 
  -1  10   6        0.01       -0.55      2.63 o 
   0  10   6       34.03       25.59      4.93 o 
   1  10   6        0.01       -4.66      5.02 o 
  -7  11   6        6.20        3.40      6.02 o 
  -6  11   6        2.16        7.39      5.85 o 
  -5  11   6       15.21       14.88      3.41 o 
  -4  11   6        1.14       -1.57      3.38 o 
  -3  11   6        5.42        8.43      4.27 o 
  -2  11   6        0.26        0.97      4.97 o 
  -1  11   6        2.03        6.31      4.68 o 
  -6  12   6        7.80        1.99      6.65 o 
  -5  12   6       11.58       10.94      6.24 o 
   3 -13   7       12.07       11.50      4.66 o 
   4 -13   7        4.13        7.56      5.78 o 
  -1 -12   7        0.01        5.80      4.10 o 
   0 -12   7        5.44        3.55      3.48 o 
   1 -12   7        0.30        4.39      3.93 o 
   2 -12   7        1.95        2.93      4.17 o 
   3 -12   7        6.18       11.17      4.09 o 
   4 -12   7        0.84       -3.29      4.24 o 
   5 -12   7        1.04       -3.84      3.86 o 
   6 -12   7        6.24        4.94      3.60 o 
   7 -12   7        1.16       -0.11      5.65 o 
   8 -12   7        7.51       12.39      6.56 o 
  -3 -11   7        2.03       10.85      5.98 o 
  -2 -11   7        1.70        1.46      5.21 o 
  -1 -11   7        0.57       -0.99      3.15 o 
   0 -11   7       13.87       12.23      2.71 o 
   1 -11   7       10.14        8.20      4.09 o 
   2 -11   7       24.96       24.69      3.73 o 
   3 -11   7        7.95       13.50      3.89 o 
   4 -11   7       15.61       16.20      4.00 o 
   5 -11   7        6.18        3.87      2.79 o 
   6 -11   7        7.79        6.92      2.83 o 
   7 -11   7        2.02        2.93      3.97 o 
   8 -11   7        0.69        1.82      3.72 o 
  -4 -10   7        0.25       -2.56      5.68 o 
  -3 -10   7        1.91        1.98      4.74 o 
  -2 -10   7       42.81       54.28      3.84 o 
  -1 -10   7        0.38       -1.04      2.61 o 
   0 -10   7        0.51        0.13      3.23 o 
   1 -10   7        2.41        3.22      2.87 o 
   2 -10   7        5.58        4.92      2.97 o 
   3 -10   7       70.89       66.88      5.52 o 
   4 -10   7        0.52       -0.88      2.32 o 
   5 -10   7        8.93        8.62      2.15 o 
   6 -10   7       34.77       36.93      3.29 o 
   7 -10   7        8.48        9.36      2.25 o 
   8 -10   7        6.80        9.75      2.91 o 
   9 -10   7       22.09       24.79      5.69 o 
  -5  -9   7        0.00       -0.79      5.74 o 
  -4  -9   7        4.99       10.36      4.19 o 
  -3  -9   7        1.07        0.21      4.08 o 
  -2  -9   7       71.37       69.81      4.31 o 
  -1  -9   7        7.21        8.54      2.25 o 
   0  -9   7       63.22       61.16      5.08 o 
   1  -9   7        8.05        7.68      2.76 o 
   2  -9   7        0.16       -2.12      2.82 o 
   3  -9   7       19.49       21.52      2.46 o 
   4  -9   7       37.38       40.98      2.95 o 
   5  -9   7        3.25        2.59      2.01 o 
   6  -9   7      112.54      114.88      4.82 o 
   7  -9   7       14.22       14.82      2.43 o 
   8  -9   7        1.76        2.21      2.85 o 
   9  -9   7        3.05        3.31      4.00 o 
  -6  -8   7        7.95        4.98      5.57 o 
  -5  -8   7        0.04        0.67      5.07 o 
  -4  -8   7       52.56       49.60      4.95 o 
  -3  -8   7        0.19        0.56      2.74 o 
  -2  -8   7        1.86        0.48      2.11 o 
  -1  -8   7       12.81       10.41      1.31 o 
   0  -8   7       13.67        9.09      3.02 o 
   1  -8   7       78.95       68.55      4.92 o 
   2  -8   7        0.77       -1.94      2.84 o 
   3  -8   7        0.03       -1.72      1.72 o 
   4  -8   7       50.18       46.71      3.00 o 
   5  -8   7        0.00       -0.92      1.95 o 
   6  -8   7       30.75       24.36      2.85 o 
   7  -8   7       22.92       24.83      3.61 o 
   8  -8   7        6.28        8.08      2.87 o 
   9  -8   7       10.00       11.63      4.54 o 
  -7  -7   7        4.64       17.34      5.98 o 
  -6  -7   7        4.03        6.85      5.15 o 
  -5  -7   7       17.81       21.80      4.39 o 
  -4  -7   7       46.34       45.10      4.81 o 
  -3  -7   7       23.91       22.96      1.98 o 
  -2  -7   7        0.62       -1.62      1.94 o 
  -1  -7   7      191.98      171.58      4.87 o 
   0  -7   7        0.09       -0.05      0.86 o 
   1  -7   7       43.12       41.63      3.48 o 
   2  -7   7        0.78       -1.03      1.83 o 
   3  -7   7      206.36      199.18      5.02 o 
   4  -7   7      120.21      121.37      2.50 o 
   5  -7   7      287.74      291.80      8.94 o 
   6  -7   7       81.18       75.61      5.40 o 
   7  -7   7       55.21       57.87      3.70 o 
   8  -7   7       10.64       14.27      3.49 o 
   9  -7   7       31.82       32.79      4.71 o 
  10  -7   7        1.33        1.50      5.71 o 
  -7  -6   7        0.15       -2.49      3.46 o 
  -6  -6   7        0.72       -0.48      2.73 o 
  -5  -6   7        0.92        1.30      2.23 o 
  -4  -6   7       11.77       13.11      2.01 o 
  -3  -6   7       26.12       23.74      2.66 o 
  -2  -6   7        1.58        2.32      1.11 o 
  -1  -6   7        0.34        1.19      0.91 o 
   0  -6   7      119.47       98.97      1.63 o 
   1  -6   7       12.61       10.25      2.37 o 
   2  -6   7      334.23      338.63      4.97 o 
   3  -6   7      122.18      118.73      3.61 o 
   4  -6   7      604.65      635.14      5.90 o 
   5  -6   7       47.12       46.20      2.32 o 
   6  -6   7       71.31       63.27      5.02 o 
   7  -6   7       44.45       46.88      4.44 o 
   8  -6   7        0.00       -2.03      2.28 o 
   9  -6   7        1.84        1.61      4.58 o 
  10  -6   7        0.04       -2.98      5.49 o 
  -9  -5   7        5.07        6.12      6.44 o 
  -8  -5   7        0.41        0.85      3.63 o 
  -7  -5   7        0.72        1.01      2.84 o 
  -6  -5   7       40.04       32.02      3.16 o 
  -5  -5   7        1.06        1.41      1.97 o 
  -4  -5   7      127.22      133.18      4.18 o 
  -3  -5   7      213.83      215.89     15.43 o 
  -2  -5   7       60.49       68.33      2.09 o 
  -1  -5   7       23.09       17.48      2.50 o 
   0  -5   7       27.44       29.65      0.55 o 
   1  -5   7        0.68        0.72      0.46 o 
   2  -5   7      377.11      385.14      3.14 o 
   3  -5   7      358.20      363.88      3.95 o 
   4  -5   7      262.69      258.17      5.90 o 
   5  -5   7        4.33        5.59      1.38 o 
   6  -5   7      163.52      152.13      4.31 o 
   7  -5   7        4.89        4.48      1.87 o 
   8  -5   7       68.20       63.72      4.34 o 
   9  -5   7       16.34       17.96      2.98 o 
  10  -5   7       16.00       15.01      3.61 o 
  -9  -4   7        0.50        1.66      6.07 o 
  -8  -4   7        2.02        2.49      2.92 o 
  -7  -4   7        0.92        1.08      2.70 o 
  -6  -4   7      123.95      118.00      4.61 o 
  -5  -4   7      634.18      688.92      9.06 o 
  -4  -4   7      148.49      156.63      4.15 o 
  -3  -4   7       58.12       48.43      2.83 o 
  -2  -4   7        0.06        0.19      0.88 o 
  -1  -4   7        1.68        3.68      0.90 o 
   0  -4   7       39.27       42.04      0.82 o 
   1  -4   7       34.55       37.46      1.15 o 
   2  -4   7      247.91      245.90      3.54 o 
   3  -4   7        1.61        1.05      0.37 o 
   4  -4   7        0.57        0.70      1.16 o 
   5  -4   7        0.79        1.55      1.26 o 
   6  -4   7       11.75       14.96      1.99 o 
   7  -4   7       86.49       87.89      4.59 o 
   8  -4   7        1.28        0.70      2.19 o 
   9  -4   7        0.36       -0.59      3.05 o 
  10  -4   7       21.27       23.95      3.85 o 
  -9  -3   7        8.09        9.60      5.64 o 
  -8  -3   7        2.27        1.58      2.94 o 
  -7  -3   7        0.53        2.59      2.46 o 
  -6  -3   7      100.82       95.60      4.32 o 
  -5  -3   7       44.26       43.70      2.80 o 
  -4  -3   7      218.10      223.44      4.73 o 
  -3  -3   7      302.87      305.85      4.97 o 
  -2  -3   7       66.93       56.05      1.80 o 
  -1  -3   7        1.59        1.56      0.63 o 
   0  -3   7        3.35        4.01      0.43 o 
   1  -3   7        8.34        6.35      0.90 o 
   2  -3   7       10.14        8.78      0.55 o 
   3  -3   7        5.63        3.91      1.19 o 
   4  -3   7       67.55       62.39      6.10 o 
   5  -3   7        6.19        9.25      1.59 o 
   6  -3   7       78.62       62.85      3.26 o 
   7  -3   7       30.87       27.20      2.54 o 
   8  -3   7        3.38        5.83      3.39 o 
   9  -3   7       18.12       25.76      4.18 o 
  10  -3   7        5.20        1.42      3.70 o 
  -9  -2   7        0.90        6.40      4.90 o 
  -8  -2   7       21.89       17.91      2.79 o 
  -7  -2   7        0.45       -0.82      2.37 o 
  -6  -2   7       50.11       45.33      4.99 o 
  -5  -2   7        0.05        1.08      1.59 o 
  -4  -2   7      175.49      162.39      5.01 o 
  -3  -2   7      307.42      327.25      5.07 o 
  -2  -2   7        0.16        0.68      0.78 o 
  -1  -2   7       38.11       42.95      1.17 o 
   0  -2   7        0.11        0.32      0.45 o 
   1  -2   7        4.34        2.41      0.57 o 
   2  -2   7      292.01      326.95      3.35 o 
   3  -2   7      215.23      211.15      4.19 o 
   4  -2   7       99.33      101.09      3.22 o 
   5  -2   7       19.93       18.61      1.95 o 
   6  -2   7       25.54       20.29      2.25 o 
   7  -2   7        3.98        1.57      1.86 o 
   8  -2   7       38.85       47.59      3.50 o 
   9  -2   7        0.00       -1.36      2.90 o 
  10  -2   7        1.88        1.62      4.22 o 
 -10  -1   7        1.83        4.99      5.18 o 
  -9  -1   7       27.54       25.65      4.37 o 
  -8  -1   7       66.01       64.20      5.27 o 
  -7  -1   7        1.40        2.14      2.18 o 
  -6  -1   7       25.50       25.32      2.28 o 
  -5  -1   7       62.85       55.45      2.74 o 
  -4  -1   7       31.35       37.92      2.19 o 
  -3  -1   7      221.89      276.95      4.60 o 
  -2  -1   7       18.81       18.33      1.27 o 
  -1  -1   7      169.31      173.84      2.06 o 
   0  -1   7       87.81       77.17      1.27 o 
   1  -1   7       30.80       27.27      0.97 o 
   2  -1   7        9.31        6.56      0.84 o 
   3  -1   7        2.19        1.53      1.36 o 
   4  -1   7       28.25       21.51      2.44 o 
   5  -1   7       55.05       57.44      2.77 o 
   6  -1   7       39.72       41.43      4.53 o 
   7  -1   7        1.37        3.41      2.17 o 
   8  -1   7       90.67       82.53      4.21 o 
   9  -1   7        1.01        2.37      2.99 o 
 -10   0   7       19.34       23.38      4.76 o 
  -9   0   7       25.79       29.24      4.87 o 
  -8   0   7        0.01       -1.34      3.65 o 
  -7   0   7        9.21        6.08      3.21 o 
  -6   0   7        0.20        1.37      1.90 o 
  -5   0   7        8.76       11.43      1.61 o 
  -4   0   7      109.02      117.81      3.26 o 
  -3   0   7        8.20        5.33      1.23 o 
  -2   0   7      397.98      435.76      4.25 o 
  -1   0   7      146.49      160.78      2.03 o 
   0   0   7      925.62     1014.82      4.97 o 
   1   0   7      211.39      214.40      2.41 o 
   2   0   7       82.96       84.41      2.65 o 
   3   0   7      161.51      157.98      7.11 o 
   4   0   7      228.72      230.71      4.91 o 
   5   0   7      121.94      115.35      3.97 o 
   6   0   7       27.86       21.88      2.42 o 
   7   0   7        0.00       -0.32      2.09 o 
   8   0   7        0.64       -1.39      2.86 o 
   9   0   7        0.12        3.97      3.67 o 
 -10   1   7        2.90        7.46      5.24 o 
  -9   1   7        0.21       -0.38      3.69 o 
  -8   1   7        2.08        0.58      3.04 o 
  -7   1   7        0.00        1.16      2.77 o 
  -6   1   7      117.77      122.69      4.12 o 
  -5   1   7      174.17      194.99      4.43 o 
  -4   1   7       18.10       15.53      1.62 o 
  -3   1   7       96.57       94.99      2.61 o 
  -2   1   7      319.49      360.28      4.30 o 
  -1   1   7       44.77       45.24      1.24 o 
   0   1   7        0.09        0.18      0.35 o 
   1   1   7        7.37       12.20      1.34 o 
   2   1   7        0.12        1.01      0.76 o 
   3   1   7       29.41       26.74      2.05 o 
   4   1   7      207.70      209.04      4.71 o 
   5   1   7       17.66       16.16      2.10 o 
   6   1   7       77.36       66.06      5.60 o 
   7   1   7       52.89       50.77      3.45 o 
   8   1   7       64.50       60.68      5.15 o 
   9   1   7       12.04       13.69      5.62 o 
 -10   2   7        0.80       -3.62      4.39 o 
  -9   2   7       26.32       22.43      4.78 o 
  -8   2   7        0.29        1.38      3.43 o 
  -7   2   7        0.30       -0.07      2.82 o 
  -6   2   7       75.96       79.37      4.99 o 
  -5   2   7        1.91        2.27      2.12 o 
  -4   2   7        7.43        8.70      2.01 o 
  -3   2   7       85.54       93.14      4.38 o 
  -2   2   7       19.38       23.23      0.85 o 
  -1   2   7      646.85      717.70     14.70 o 
   0   2   7       33.69       36.22      1.47 o 
   1   2   7        0.11       -0.08      0.30 o 
   2   2   7       76.60       70.56      2.67 o 
   3   2   7      492.09      487.83      6.64 o 
   4   2   7       40.85       42.01      5.77 o 
   5   2   7       54.74       52.55      3.01 o 
   6   2   7        3.25       -0.26      2.11 o 
   7   2   7        0.99        2.58      2.58 o 
   8   2   7        5.93        6.27      3.33 o 
   9   2   7        9.88        6.95      5.76 o 
 -10   3   7        0.04       -0.07      4.37 o 
  -9   3   7        0.02       -0.02      3.93 o 
  -8   3   7        5.27        5.26      2.84 o 
  -7   3   7        0.76       -0.94      2.35 o 
  -6   3   7       15.73       17.90      2.98 o 
  -5   3   7        2.12        1.18      2.40 o 
  -4   3   7       33.82       31.09      3.01 o 
  -3   3   7      145.88      167.38      3.07 o 
  -2   3   7        1.14        2.21      0.81 o 
  -1   3   7       12.54       13.66      1.33 o 
   0   3   7      223.23      226.81      4.60 o 
   1   3   7      196.64      195.94      2.73 o 
   2   3   7      711.22      714.84      8.89 o 
   3   3   7      266.22      273.04      4.25 o 
   4   3   7        2.00        1.07      1.65 o 
   5   3   7       23.79       25.52      2.47 o 
   6   3   7       14.78       11.48      2.21 o 
   7   3   7      134.27      132.47      5.16 o 
 -10   4   7        4.95        4.06      5.37 o 
  -9   4   7        0.25       -0.07      4.63 o 
  -8   4   7        9.02       16.66      3.25 o 
  -7   4   7       10.73        9.35      3.23 o 
  -6   4   7      154.69      149.28      6.54 o 
  -5   4   7      206.64      238.65      7.95 o 
  -4   4   7       15.38       24.63      3.33 o 
  -3   4   7       36.29       32.18      1.40 o 
  -2   4   7       27.62       27.83      1.14 o 
  -1   4   7        0.79        1.33      1.35 o 
   0   4   7      156.67      159.14      4.16 o 
   1   4   7       21.26       19.67      0.62 o 
   2   4   7      497.35      494.61      5.91 o 
   3   4   7        6.69        5.88      1.27 o 
   4   4   7        1.62        0.83      1.52 o 
   5   4   7        3.41        3.46      1.98 o 
   6   4   7       45.06       46.44      5.72 o 
   7   4   7        0.29        2.09      4.24 o 
 -10   5   7        3.33        4.68      4.58 o 
  -9   5   7        3.56        5.67      3.78 o 
  -8   5   7        1.08        1.73      2.19 o 
  -7   5   7       33.28       33.87      3.74 o 
  -6   5   7       23.19       20.82      3.32 o 
  -5   5   7      290.71      279.96      8.59 o 
  -4   5   7        0.00       -0.06      1.39 o 
  -3   5   7        5.04        6.67      1.40 o 
  -2   5   7        3.90        4.48      1.24 o 
  -1   5   7       42.51       42.00      4.03 o 
   0   5   7      223.65      229.35      7.10 o 
   1   5   7       31.63       28.36      2.47 o 
   2   5   7        3.85        4.58      1.81 o 
   3   5   7        6.11        4.91      3.33 o 
   4   5   7        8.41        8.11      2.30 o 
   5   5   7       49.07       63.89      3.87 o 
   6   5   7       14.41        8.37      4.94 o 
 -10   6   7        1.83        4.94      5.41 o 
  -9   6   7        0.02        0.52      4.32 o 
  -8   6   7        0.89        0.22      2.47 o 
  -7   6   7       56.53       45.50      4.47 o 
  -6   6   7       34.82       24.89      3.78 o 
  -5   6   7       42.76       42.19      4.05 o 
  -4   6   7        0.27       -0.04      1.32 o 
  -3   6   7       28.53       28.72      2.01 o 
  -2   6   7       29.57       27.48      1.94 o 
  -1   6   7       34.24       33.33      3.90 o 
   0   6   7      144.72      135.76      4.38 o 
   1   6   7       41.72       47.12      3.08 o 
   2   6   7        0.06       -0.55      2.05 o 
   3   6   7        7.93        2.32      2.20 o 
   4   6   7        3.24        4.36      2.58 o 
   5   6   7       35.64       45.17      3.67 o 
   6   6   7        7.09        6.12      4.74 o 
 -10   7   7        3.86        1.36      5.87 o 
  -9   7   7        2.26        3.47      5.01 o 
  -8   7   7        3.55        5.20      3.83 o 
  -7   7   7        4.85        2.11      3.17 o 
  -6   7   7       29.37       28.74      4.09 o 
  -5   7   7        3.86        1.07      1.97 o 
  -4   7   7        3.15        1.84      1.53 o 
  -3   7   7        1.62        0.80      1.52 o 
  -2   7   7       94.28       91.27      3.00 o 
  -1   7   7        0.63        2.77      1.86 o 
   0   7   7        5.44        4.81      2.07 o 
   1   7   7       20.10       22.05      2.50 o 
   2   7   7        4.65        4.36      2.42 o 
   3   7   7       37.30       40.12      3.39 o 
   4   7   7       11.48       15.59      3.15 o 
   5   7   7        0.12        0.49      3.71 o 
  -9   8   7        0.33        0.93      5.52 o 
  -8   8   7        8.65       15.06      3.86 o 
  -7   8   7       15.35       23.26      4.01 o 
  -6   8   7        7.56       16.31      3.43 o 
  -5   8   7        9.57        8.65      2.43 o 
  -4   8   7        4.76        5.84      1.72 o 
  -3   8   7       40.32       41.71      2.37 o 
  -2   8   7       19.00       15.76      2.14 o 
  -1   8   7       43.25       47.62      3.13 o 
   0   8   7        9.41        9.94      2.43 o 
   1   8   7        4.01        1.14      2.52 o 
   2   8   7       11.11       15.53      2.76 o 
   3   8   7       18.27       20.62      3.34 o 
   4   8   7        7.70       11.54      5.54 o 
  -9   9   7        1.07       -4.07      5.43 o 
  -8   9   7        0.20        5.34      4.72 o 
  -7   9   7       15.44       16.62      4.00 o 
  -6   9   7        4.42        7.05      3.53 o 
  -5   9   7        0.05        1.90      2.93 o 
  -4   9   7        1.07        2.71      1.84 o 
  -3   9   7        4.49        3.12      1.83 o 
  -2   9   7        6.20        6.02      1.91 o 
  -1   9   7       24.18       26.35      3.36 o 
   0   9   7        1.29       -2.34      2.75 o 
   1   9   7       10.31        6.75      2.83 o 
   2   9   7        6.43        4.98      3.87 o 
   3   9   7        1.32       -0.02      5.41 o 
  -9  10   7        0.88       -2.61      6.69 o 
  -8  10   7        1.51        3.42      5.65 o 
  -7  10   7        1.19        0.05      4.44 o 
  -6  10   7       10.46       15.78      4.33 o 
  -5  10   7       15.97       20.72      2.99 o 
  -4  10   7       11.67       14.22      2.73 o 
  -3  10   7        1.09        2.99      2.82 o 
  -2  10   7        7.58        3.73      2.93 o 
  -1  10   7        3.15        3.66      7.50 o 
   0  10   7        1.02        2.94      4.40 o 
  -6  11   7        5.41        7.03      6.46 o 
  -5  11   7        0.43        2.27      2.87 o 
  -4  11   7       18.90       28.75      2.96 o 
  -3  11   7        0.04       -0.39      3.91 o 
  -2  11   7        0.66        2.07      3.44 o 
   0 -12   8        0.11        0.80      3.64 o 
   1 -12   8        2.20       -4.72      4.72 o 
   2 -12   8        0.08        3.01      4.45 o 
   3 -12   8        1.18       -1.79      3.80 o 
   4 -12   8        4.98        7.97      5.04 o 
   5 -12   8        4.06        3.43      5.20 o 
   6 -12   8        4.76        7.80      4.74 o 
   7 -12   8        1.16        1.41      5.97 o 
  -2 -11   8        2.83        0.41      5.50 o 
  -1 -11   8        8.40       11.73      3.59 o 
   0 -11   8        8.96        6.51      3.13 o 
   1 -11   8       20.28       23.45      4.51 o 
   2 -11   8        1.58        1.70      3.60 o 
   3 -11   8        4.68        6.23      3.48 o 
   4 -11   8        0.08        1.22      4.27 o 
   5 -11   8        0.07        0.76      3.01 o 
   6 -11   8       18.96       20.00      3.06 o 
   7 -11   8        0.41       -0.82      3.41 o 
   8 -11   8       23.23       15.39      5.23 o 
  -3 -10   8       11.87       18.52      5.15 o 
  -2 -10   8        2.04        3.36      3.29 o 
  -1 -10   8        5.16        5.22      2.59 o 
   0 -10   8        1.62        3.45      2.83 o 
   1 -10   8        1.83        8.69      3.32 o 
   2 -10   8       14.75       13.15      4.12 o 
   3 -10   8        0.14        0.88      3.29 o 
   4 -10   8       21.54       23.01      3.05 o 
   5 -10   8        1.14        0.83      2.29 o 
   6 -10   8        6.38        5.88      2.76 o 
   7 -10   8        0.92        4.16      3.09 o 
   8 -10   8       10.77        9.36      3.83 o 
  -5  -9   8        0.05       -0.39      6.37 o 
  -4  -9   8        2.38       -3.45      5.15 o 
  -3  -9   8       14.14       13.58      4.32 o 
  -2  -9   8        4.21        0.99      2.52 o 
  -1  -9   8        9.00        2.61      2.24 o 
   0  -9   8        0.00       -0.82      2.88 o 
   1  -9   8        0.11        1.39      2.35 o 
   2  -9   8        3.42        2.66      2.36 o 
   3  -9   8        3.09        0.72      2.10 o 
   4  -9   8        2.71        4.10      2.11 o 
   5  -9   8        5.77        7.15      2.69 o 
   6  -9   8       24.28       19.58      2.73 o 
   7  -9   8       17.30       19.46      5.20 o 
   8  -9   8        0.25       -2.88      4.68 o 
   9  -9   8        3.66        5.95      4.86 o 
  -5  -8   8        0.10       -2.49      4.71 o 
  -4  -8   8        1.85        5.39      4.41 o 
  -3  -8   8        0.02       -2.99      3.84 o 
  -2  -8   8       15.02       12.84      2.51 o 
  -1  -8   8       42.53       44.67      3.13 o 
   0  -8   8      412.17      358.19     10.38 o 
   1  -8   8       34.95       29.61      3.74 o 
   2  -8   8        0.17       -0.34      2.66 o 
   3  -8   8       28.72       28.60      2.55 o 
   4  -8   8        4.89        3.18      1.79 o 
   5  -8   8       52.38       54.13      3.35 o 
   6  -8   8        0.38        2.13      2.28 o 
   7  -8   8       18.91       17.71      4.13 o 
   8  -8   8        5.41        4.68      4.54 o 
   9  -8   8        9.61        7.74      5.44 o 
  -6  -7   8        0.43        1.72      5.19 o 
  -5  -7   8       22.65       35.53      5.41 o 
  -4  -7   8        2.68        3.23      3.19 o 
  -3  -7   8        0.48        1.02      2.87 o 
  -2  -7   8       51.63       49.48      3.28 o 
  -1  -7   8       14.34       12.07      2.34 o 
   0  -7   8       10.41        8.45      2.51 o 
   1  -7   8       32.83       21.15      3.03 o 
   2  -7   8      114.99      102.14      5.46 o 
   3  -7   8       80.78       93.17      2.38 o 
   4  -7   8       38.44       36.39      2.81 o 
   5  -7   8       41.95       37.29      2.90 o 
   6  -7   8       47.64       46.35      4.50 o 
   7  -7   8       15.70       17.69      4.17 o 
   8  -7   8       38.21       43.10      5.00 o 
   9  -7   8       14.03       15.02      5.02 o 
  -7  -6   8        0.35       -1.01      4.79 o 
  -6  -6   8        1.09        0.62      2.70 o 
  -5  -6   8        0.80        0.16      2.38 o 
  -4  -6   8       12.74       15.48      1.99 o 
  -3  -6   8       10.11        7.32      1.60 o 
  -2  -6   8       20.94       13.28      1.40 o 
  -1  -6   8       36.30       34.14      2.30 o 
   0  -6   8       24.01       21.39      1.03 o 
   1  -6   8       17.89       14.85      0.65 o 
   2  -6   8       51.52       56.18      1.27 o 
   3  -6   8      564.09      556.47     11.14 o 
   4  -6   8        0.72        0.23      1.19 o 
   5  -6   8        1.89        3.21      1.42 o 
   6  -6   8        1.18        1.19      1.75 o 
   7  -6   8       63.47       60.88      3.31 o 
   8  -6   8       11.50       14.80      3.63 o 
   9  -6   8        4.38        3.16      5.11 o 
  -8  -5   8       12.98       17.54      3.53 o 
  -7  -5   8        6.41        4.07      3.15 o 
  -6  -5   8       14.91       14.79      2.62 o 
  -5  -5   8        6.54        8.29      2.18 o 
  -4  -5   8       14.92       15.06      2.83 o 
  -3  -5   8        2.50        0.13      1.46 o 
  -2  -5   8      146.23      137.46      2.99 o 
  -1  -5   8      143.84      138.96      3.06 o 
   0  -5   8        1.71        3.16      0.82 o 
   1  -5   8       11.03        7.57      0.84 o 
   2  -5   8      128.04      129.29      3.90 o 
   3  -5   8      158.46      167.25      5.08 o 
   4  -5   8        5.13        3.02      1.51 o 
   5  -5   8       44.24       40.32      2.42 o 
   6  -5   8        0.01       -0.17      1.69 o 
   7  -5   8        8.55       10.08      2.18 o 
   8  -5   8       43.91       46.65      3.43 o 
   9  -5   8       15.68       12.30      3.71 o 
  -9  -4   8        7.48        6.24      6.51 o 
  -8  -4   8        7.85        9.22      4.09 o 
  -7  -4   8       33.44       29.01      3.04 o 
  -6  -4   8        0.16        0.85      2.05 o 
  -5  -4   8       33.37       30.58      2.61 o 
  -4  -4   8       53.38       47.98      2.80 o 
  -3  -4   8       25.33       23.44      1.99 o 
  -2  -4   8       10.71        9.12      0.92 o 
  -1  -4   8      147.55      160.53      2.39 o 
   0  -4   8      129.61      122.85      2.36 o 
   1  -4   8      109.65       93.34      1.88 o 
   2  -4   8      112.13      116.70      3.07 o 
   3  -4   8       45.92       38.92      2.04 o 
   4  -4   8       24.62       25.28      2.01 o 
   5  -4   8        2.49        3.57      1.45 o 
   6  -4   8       42.72       38.69      2.75 o 
   7  -4   8        3.87        5.21      2.13 o 
   8  -4   8       18.35       16.69      2.68 o 
   9  -4   8        9.20       10.36      2.82 o 
  10  -4   8        0.37        1.05      5.39 o 
  -9  -3   8        1.44       -0.30      3.59 o 
  -8  -3   8        0.06       -1.76      2.98 o 
  -7  -3   8       20.04       17.94      2.77 o 
  -6  -3   8      133.56      144.26      4.80 o 
  -5  -3   8        1.05        1.26      1.93 o 
  -4  -3   8        1.07        1.72      1.69 o 
  -3  -3   8       47.49       48.70      2.03 o 
  -2  -3   8       46.37       36.62      1.69 o 
  -1  -3   8       90.86       90.36      1.87 o 
   0  -3   8        5.10        4.11      0.76 o 
   1  -3   8       13.06       14.12      1.15 o 
   2  -3   8       92.08      106.53      2.17 o 
   3  -3   8       57.60       66.09      1.72 o 
   4  -3   8       10.63        8.63      1.48 o 
   5  -3   8       18.12       10.24      1.83 o 
   6  -3   8       11.21        8.39      1.94 o 
   7  -3   8        2.97        3.41      3.10 o 
   8  -3   8       23.99       25.19      2.81 o 
   9  -3   8        2.06        4.68      3.12 o 
  10  -3   8        0.57        0.70      5.51 o 
  -9  -2   8        0.37        1.73      4.96 o 
  -8  -2   8        0.05        0.55      2.73 o 
  -7  -2   8       13.33       12.83      2.32 o 
  -6  -2   8       48.87       42.26      5.74 o 
  -5  -2   8       10.42       11.47      2.15 o 
  -4  -2   8        2.52        4.48      1.31 o 
  -3  -2   8      158.36      149.67      3.71 o 
  -2  -2   8       26.88       24.90      1.37 o 
  -1  -2   8        5.43        4.39      0.65 o 
   0  -2   8      216.85      202.83      2.33 o 
   1  -2   8        4.91        4.39      0.62 o 
   2  -2   8       65.03       59.25      1.45 o 
   3  -2   8        1.66        1.06      0.81 o 
   4  -2   8       60.05       52.50      2.72 o 
   5  -2   8       79.22       72.50      3.56 o 
   6  -2   8        0.80        0.26      1.81 o 
   7  -2   8       17.36       18.85      2.58 o 
   8  -2   8        0.08        1.30      2.69 o 
   9  -2   8       19.01       18.45      3.29 o 
 -10  -1   8        1.57        4.25      6.43 o 
  -9  -1   8       18.55       12.88      5.00 o 
  -8  -1   8        8.17       11.96      4.13 o 
  -7  -1   8       24.30       20.56      3.46 o 
  -6  -1   8       11.06       12.80      2.25 o 
  -5  -1   8       25.02       23.36      1.74 o 
  -4  -1   8       42.70       46.83      2.48 o 
  -3  -1   8      155.73      158.89      3.72 o 
  -2  -1   8        3.53        4.75      0.80 o 
  -1  -1   8        7.41        8.39      0.80 o 
   0  -1   8       15.63       14.65      1.02 o 
   1  -1   8       15.64       11.33      0.82 o 
   2  -1   8        7.21        7.29      0.93 o 
   3  -1   8      197.20      181.40      3.19 o 
   4  -1   8       12.66       10.89      1.86 o 
   5  -1   8       47.09       41.04      2.64 o 
   6  -1   8       17.37       15.97      2.30 o 
   7  -1   8        1.29        1.32      2.38 o 
   8  -1   8       22.03       28.49      3.56 o 
   9  -1   8        1.26       -0.50      3.70 o 
 -10   0   8        3.09        2.06      6.03 o 
  -9   0   8       12.34       17.96      4.83 o 
  -8   0   8       46.25       50.49      5.15 o 
  -7   0   8       28.41       23.91      2.84 o 
  -6   0   8       32.37       29.55      2.04 o 
  -5   0   8       47.21       44.25      2.49 o 
  -4   0   8       24.61       22.62      2.41 o 
  -3   0   8      135.75      155.61      3.54 o 
  -2   0   8      188.23      175.78      2.92 o 
  -1   0   8      273.66      292.66      2.58 o 
   0   0   8        2.57        3.14      0.64 o 
   1   0   8        6.37        5.89      0.70 o 
   2   0   8       46.03       49.54      1.79 o 
   3   0   8        5.33        3.55      1.14 o 
   4   0   8        6.07        6.33      1.60 o 
   5   0   8       17.55       18.57      3.31 o 
   6   0   8        7.14        6.66      1.84 o 
   7   0   8       15.70       17.82      3.08 o 
   8   0   8       12.73        8.24      2.93 o 
   9   0   8        3.78        1.19      3.67 o 
 -10   1   8        1.29        2.86      4.60 o 
  -9   1   8        0.57        1.97      4.77 o 
  -8   1   8        0.23        2.80      3.88 o 
  -7   1   8        0.05        1.19      2.81 o 
  -6   1   8      177.81      174.04      7.02 o 
  -5   1   8        7.39        9.19      1.75 o 
  -4   1   8        1.62        0.66      1.56 o 
  -3   1   8        1.47        0.11      0.88 o 
  -2   1   8       21.76       19.88      0.86 o 
  -1   1   8      140.47      164.33      3.15 o 
   0   1   8      312.15      332.32      2.29 o 
   1   1   8        2.60        2.41      0.62 o 
   2   1   8        0.90        1.04      0.80 o 
   3   1   8       21.82       16.54      1.52 o 
   4   1   8       21.60       20.33      2.13 o 
   5   1   8       46.69       41.91      2.86 o 
   6   1   8        1.79        0.95      2.19 o 
   7   1   8        2.18        5.56      2.28 o 
   8   1   8        7.23        7.33      3.51 o 
   9   1   8        7.15        9.26      5.66 o 
 -10   2   8        8.54       11.76      5.41 o 
  -9   2   8       30.76       32.81      4.53 o 
  -8   2   8        0.70        1.35      3.18 o 
  -7   2   8       18.06       16.54      2.52 o 
  -6   2   8       16.21       14.28      2.89 o 
  -5   2   8      148.82      139.28      5.95 o 
  -4   2   8        5.22        3.05      1.83 o 
  -3   2   8       10.67        9.88      1.01 o 
  -2   2   8      159.90      145.46      3.06 o 
  -1   2   8       14.81       13.72      1.63 o 
   0   2   8       36.79       38.88      2.16 o 
   1   2   8        0.64        1.06      0.51 o 
   2   2   8      955.66     1000.30     11.07 o 
   3   2   8       39.18       36.84      1.92 o 
   4   2   8        6.84        6.42      1.75 o 
   5   2   8        5.60        3.10      1.81 o 
   6   2   8        0.01        1.71      2.14 o 
   7   2   8       36.26       32.05      3.27 o 
   8   2   8        0.42        0.22      3.70 o 
 -10   3   8        0.35       -1.56      5.25 o 
  -9   3   8       12.35       10.64      3.81 o 
  -8   3   8       46.26       49.73      5.25 o 
  -7   3   8        0.02        2.15      2.44 o 
  -6   3   8        0.47       -0.37      2.69 o 
  -5   3   8        2.62        5.58      2.73 o 
  -4   3   8        7.88        6.35      2.62 o 
  -3   3   8      397.37      417.54      4.72 o 
  -2   3   8        0.36        0.12      1.44 o 
  -1   3   8       89.91       94.90      5.56 o 
   0   3   8        0.40       -1.34      1.44 o 
   1   3   8       32.18       27.68      1.98 o 
   2   3   8      287.89      295.30      4.70 o 
   3   3   8      406.21      409.67      8.25 o 
   4   3   8        1.90        3.11      1.39 o 
   5   3   8       28.76       26.86      2.49 o 
   6   3   8       29.59       26.92      2.74 o 
   7   3   8        3.56        1.96      4.81 o 
 -10   4   8       29.69       34.24      5.59 o 
  -9   4   8        0.07        2.18      4.67 o 
  -8   4   8       30.23       27.71      2.97 o 
  -7   4   8        0.57        3.71      2.92 o 
  -6   4   8       32.26       24.76      3.52 o 
  -5   4   8       48.51       43.24      4.02 o 
  -4   4   8       34.65       34.83      2.44 o 
  -3   4   8       14.07       13.08      1.57 o 
  -2   4   8       85.59       87.59      3.13 o 
  -1   4   8      159.21      166.74      4.38 o 
   0   4   8      238.84      235.28      6.28 o 
   1   4   8      133.10      137.68      3.28 o 
   2   4   8       89.38       85.25      5.39 o 
   3   4   8        8.94        8.19      1.33 o 
   4   4   8        0.68        3.41      2.29 o 
   5   4   8      107.85      129.38      5.16 o 
   6   4   8        4.06        4.04      4.84 o 
 -10   5   8        2.09       -2.89      4.96 o 
  -9   5   8       17.00       13.13      3.94 o 
  -8   5   8        2.15        1.00      2.48 o 
  -7   5   8       83.54       74.73      5.42 o 
  -6   5   8       26.73       31.16      4.08 o 
  -5   5   8        3.58        4.79      2.49 o 
  -4   5   8      225.10      231.61      4.55 o 
  -3   5   8      177.61      184.87      4.03 o 
  -2   5   8      107.38      106.59      3.50 o 
  -1   5   8        5.94        4.10      1.99 o 
   0   5   8      312.18      324.96     15.08 o 
   1   5   8       43.88       40.99      2.90 o 
   2   5   8       56.33       45.58      3.26 o 
   3   5   8        5.80        4.99      2.05 o 
   4   5   8        0.97        1.57      2.26 o 
   5   5   8        0.22        1.63      3.01 o 
   6   5   8        3.81        9.35      3.71 o 
 -10   6   8        1.95        4.40      6.01 o 
  -9   6   8        0.68        3.39      4.64 o 
  -8   6   8        0.12        3.75      3.55 o 
  -7   6   8       31.42       27.49      4.13 o 
  -6   6   8       28.57       24.61      3.56 o 
  -5   6   8        1.65        3.63      3.00 o 
  -4   6   8       13.56       13.16      1.79 o 
  -3   6   8       55.12       52.68      2.61 o 
  -2   6   8      286.36      307.31      5.50 o 
  -1   6   8        1.73        0.72      1.74 o 
   0   6   8        4.72        3.79      1.96 o 
   1   6   8        2.69        4.79      1.92 o 
   2   6   8       10.46       11.32      2.39 o 
   3   6   8       10.53       14.73      4.78 o 
   4   6   8       19.53       27.05      3.16 o 
   5   6   8        1.38        1.84      3.30 o 
  -9   7   8        5.82        0.96      5.13 o 
  -8   7   8        0.02        1.02      3.76 o 
  -7   7   8        0.65        3.43      3.22 o 
  -6   7   8        1.39       -0.26      2.87 o 
  -5   7   8        0.00       -2.28      2.28 o 
  -4   7   8       11.65       10.76      1.71 o 
  -3   7   8       22.56       25.13      2.14 o 
  -2   7   8       12.10       11.18      1.74 o 
  -1   7   8       16.19       17.05      2.26 o 
   0   7   8        1.32       -0.27      2.19 o 
   1   7   8        2.96        4.68      2.47 o 
   2   7   8        0.15       -1.37      3.05 o 
   3   7   8        3.49        3.90      5.35 o 
   4   7   8       13.89       19.37      4.23 o 
  -9   8   8        7.31        4.83      3.84 o 
  -8   8   8        3.92        6.13      3.95 o 
  -7   8   8        2.45        1.82      4.09 o 
  -6   8   8        0.33       -1.46      3.74 o 
  -5   8   8        0.17       -0.41      2.31 o 
  -4   8   8        1.50        2.30      1.85 o 
  -3   8   8        0.04       -0.69      1.71 o 
  -2   8   8       13.95        9.87      1.84 o 
  -1   8   8        1.91        2.84      2.37 o 
   0   8   8        9.87        6.04      2.60 o 
   1   8   8        1.36        1.41      2.68 o 
   2   8   8        3.47        5.37      3.38 o 
   3   8   8        2.22        1.62      3.62 o 
   4   8   8        0.08       -3.98      6.22 o 
  -8   9   8        0.08        1.50      5.06 o 
  -7   9   8        0.64       -1.27      4.45 o 
  -6   9   8        7.93        4.64      4.30 o 
  -5   9   8        1.70        0.70      2.68 o 
  -4   9   8        1.16        3.10      2.07 o 
  -3   9   8        0.51       -2.09      2.09 o 
  -2   9   8        6.76        8.36      2.12 o 
  -1   9   8        6.33        5.01      2.25 o 
   0   9   8        7.49        8.43      2.94 o 
   1   9   8        9.89       11.73      3.19 o 
   2   9   8       32.34       33.59      5.67 o 
   3   9   8        0.14       -0.05      6.10 o 
  -8  10   8        0.04       -2.07      5.54 o 
  -7  10   8        0.29        1.04      5.43 o 
  -6  10   8        6.03       13.03      4.44 o 
  -5  10   8        0.00       -2.29      3.49 o 
  -4  10   8        6.35        9.09      3.04 o 
  -3  10   8        2.00        2.75      3.19 o 
  -2  10   8        6.49        6.26      3.07 o 
  -1  10   8       26.60       27.37      3.35 o 
  -6  11   8        1.75        6.87      5.86 o 
  -5  11   8        0.69        2.44      4.10 o 
  -4  11   8        1.82        4.09      5.40 o 
  -3  11   8        0.69        3.52      5.45 o 
  -2  11   8        8.11       12.84      5.50 o 
   1 -12   9       35.85       55.65      6.10 o 
   2 -12   9        8.30       12.90      4.16 o 
   3 -12   9       12.78       13.52      5.30 o 
   4 -12   9        1.71       -2.38      4.94 o 
   5 -12   9        5.11        9.56      5.69 o 
   6 -12   9        2.71       -4.67      5.75 o 
  -2 -11   9        6.34       10.61      6.28 o 
  -1 -11   9        8.46       12.82      3.38 o 
   0 -11   9        1.17        2.90      3.22 o 
   1 -11   9        9.56       13.61      4.71 o 
   2 -11   9        5.33        7.52      4.52 o 
   3 -11   9        6.92       11.46      4.30 o 
   4 -11   9        2.96        2.68      4.55 o 
   5 -11   9       13.49       13.40      3.36 o 
   6 -11   9       23.88       24.00      3.21 o 
   7 -11   9        0.77        4.30      5.19 o 
  -3 -10   9        2.31        5.70      4.56 o 
  -2 -10   9        0.19        0.83      3.30 o 
  -1 -10   9        0.86        2.78      3.08 o 
   0 -10   9        2.76        6.64      3.24 o 
   1 -10   9        2.15        0.04      3.93 o 
   2 -10   9       11.22       11.98      3.39 o 
   3 -10   9        1.94        0.25      3.13 o 
   4 -10   9       33.21       38.86      3.56 o 
   5 -10   9        0.93        0.29      2.83 o 
   6 -10   9        1.72        1.11      2.63 o 
   7 -10   9        0.28       -1.92      3.20 o 
   8 -10   9        7.80        9.45      5.81 o 
  -4  -9   9       16.93       21.69      4.51 o 
  -3  -9   9        0.34       -0.18      4.92 o 
  -2  -9   9       12.89       18.16      2.87 o 
  -1  -9   9        0.41        1.63      2.57 o 
   0  -9   9        0.13        1.95      3.50 o 
   1  -9   9       22.70       19.79      3.59 o 
   2  -9   9        0.59       -0.36      2.95 o 
   3  -9   9        4.73        6.24      2.59 o 
   4  -9   9        0.31       -0.02      2.59 o 
   5  -9   9       37.55       46.17      3.63 o 
   6  -9   9       14.91       17.60      4.51 o 
   7  -9   9       59.12       67.00      4.21 o 
   8  -9   9        8.59        7.30      3.77 o 
  -5  -8   9        8.43        6.17      5.46 o 
  -4  -8   9       17.01       18.99      4.22 o 
  -3  -8   9        7.46       13.04      4.30 o 
  -2  -8   9        3.26        1.23      2.53 o 
  -1  -8   9        0.03        3.03      2.43 o 
   0  -8   9        8.77        1.90      2.30 o 
   1  -8   9        2.30        3.07      2.95 o 
   2  -8   9        8.75        8.23      3.23 o 
   3  -8   9       28.20       27.81      2.69 o 
   4  -8   9       90.00       90.52      9.68 o 
   5  -8   9        2.73        1.27      2.24 o 
   6  -8   9        0.37       -2.07      2.55 o 
   7  -8   9       31.22       38.70      5.48 o 
   8  -8   9        0.09        1.83      4.55 o 
  -6  -7   9        2.47        5.88      5.04 o 
  -5  -7   9       18.17       21.37      4.32 o 
  -4  -7   9       41.76       38.94      5.14 o 
  -3  -7   9        0.51       -0.43      3.17 o 
  -2  -7   9       12.03        8.81      2.25 o 
  -1  -7   9       95.13       76.43      3.69 o 
   0  -7   9        4.00        3.12      2.59 o 
   1  -7   9       15.61       11.63      2.92 o 
   2  -7   9        4.97        4.04      1.87 o 
   3  -7   9       32.21       30.94      1.75 o 
   4  -7   9      164.04      150.43      4.85 o 
   5  -7   9        6.18        5.82      2.14 o 
   6  -7   9        9.98        6.86      2.78 o 
   7  -7   9       37.82       35.21      5.03 o 
   8  -7   9        3.40        2.05      3.71 o 
   9  -7   9        1.61        8.48      5.33 o 
  -7  -6   9        3.33        2.63      5.64 o 
  -6  -6   9       61.14       67.62      6.59 o 
  -5  -6   9        0.15        1.88      2.49 o 
  -4  -6   9        0.03       -0.14      2.06 o 
  -3  -6   9       54.13       43.08      3.73 o 
  -2  -6   9        0.01        0.27      1.21 o 
  -1  -6   9       45.63       32.74      1.55 o 
   0  -6   9        0.02        0.38      0.95 o 
   1  -6   9        2.34        1.23      0.75 o 
   2  -6   9      173.58      171.75      2.60 o 
   3  -6   9       75.86       78.20      2.54 o 
   4  -6   9       23.06       24.40      1.70 o 
   5  -6   9        0.00        0.07      1.34 o 
   6  -6   9        0.52        2.35      1.95 o 
   7  -6   9       11.35       11.88      2.28 o 
   8  -6   9       62.22       55.74      5.84 o 
   9  -6   9       29.78       36.10      5.40 o 
  -8  -5   9        1.06       -0.55      5.86 o 
  -7  -5   9       21.87       23.33      3.67 o 
  -6  -5   9        0.24       -0.11      2.70 o 
  -5  -5   9        3.28        0.40      1.93 o 
  -4  -5   9        1.13       -0.84      1.81 o 
  -3  -5   9        1.49        2.22      1.52 o 
  -2  -5   9      247.27      228.74      3.86 o 
  -1  -5   9       36.01       35.86      1.86 o 
   0  -5   9       67.76       66.48      2.28 o 
   1  -5   9       43.26       39.10      1.51 o 
   2  -5   9      756.59      741.92      5.34 o 
   3  -5   9       71.97       71.40      3.63 o 
   4  -5   9       13.38       12.38      1.61 o 
   5  -5   9        0.10       -1.63      1.63 o 
   6  -5   9       38.67       40.09      2.83 o 
   7  -5   9       87.27       76.94      3.86 o 
   8  -5   9       12.11       17.12      3.00 o 
   9  -5   9        0.19        5.15      3.50 o 
  -9  -4   9        0.29        4.53      6.32 o 
  -8  -4   9        1.17        1.17      3.70 o 
  -7  -4   9        4.46        3.88      2.82 o 
  -6  -4   9        0.65        1.60      2.43 o 
  -5  -4   9       13.45       15.68      3.70 o 
  -4  -4   9       89.43       74.88      3.53 o 
  -3  -4   9      289.62      289.80      5.36 o 
  -2  -4   9      219.84      223.60      5.20 o 
  -1  -4   9      232.65      234.81      3.27 o 
   0  -4   9      605.02      608.29      5.47 o 
   1  -4   9      470.22      466.47      5.71 o 
   2  -4   9      799.79      829.47      7.09 o 
   3  -4   9        0.02        0.60      0.58 o 
   4  -4   9       35.81       27.32      1.28 o 
   5  -4   9       11.75       10.11      1.75 o 
   6  -4   9       63.91       61.27      3.25 o 
   7  -4   9        4.03        2.65      2.20 o 
   8  -4   9        2.81        4.07      2.76 o 
   9  -4   9        2.50        5.91      3.54 o 
  10  -4   9        1.74        7.13      6.37 o 
  -9  -3   9        0.13        2.05      5.51 o 
  -8  -3   9        1.20       -0.80      3.24 o 
  -7  -3   9       96.31      102.80     10.05 o 
  -6  -3   9       16.76       16.54      2.68 o 
  -5  -3   9       32.55       28.96      3.43 o 
  -4  -3   9       30.80       33.56      2.46 o 
  -3  -3   9       78.05       74.28      2.95 o 
  -2  -3   9      435.08      457.48      7.58 o 
  -1  -3   9      143.76      135.36      2.03 o 
   0  -3   9      179.78      185.06      3.13 o 
   1  -3   9      426.00      409.16      4.84 o 
   2  -3   9        8.11        7.51      0.68 o 
   3  -3   9        0.82        0.16      0.72 o 
   4  -3   9        6.17        7.08      1.05 o 
   5  -3   9      247.52      221.47      5.38 o 
   6  -3   9        2.55        5.29      1.82 o 
   7  -3   9        0.06        2.11      3.14 o 
   8  -3   9       20.77       18.96      2.93 o 
   9  -3   9        1.94        1.76      3.50 o 
  -9  -2   9        2.11        3.55      4.87 o 
  -8  -2   9       47.23       52.44      3.92 o 
  -7  -2   9       13.39       15.26      2.74 o 
  -6  -2   9      107.26      115.17      6.45 o 
  -5  -2   9       32.31       33.33      2.71 o 
  -4  -2   9       31.84       31.72      2.28 o 
  -3  -2   9      157.19      164.32      4.02 o 
  -2  -2   9       63.33       56.48      1.97 o 
  -1  -2   9      677.58      648.17      4.95 o 
   0  -2   9      505.18      491.75      5.00 o 
   1  -2   9        7.02        9.94      0.83 o 
   2  -2   9       31.16       30.56      1.23 o 
   3  -2   9        5.90        4.17      0.93 o 
   4  -2   9       42.38       28.62      1.60 o 
   5  -2   9        6.08        2.63      1.97 o 
   6  -2   9        4.44        4.61      3.22 o 
   7  -2   9        0.06       -1.50      2.30 o 
   8  -2   9       30.60       31.22      3.39 o 
   9  -2   9        8.46       10.90      3.42 o 
  -9  -1   9        3.39       11.93      5.45 o 
  -8  -1   9       21.57       26.13      3.23 o 
  -7  -1   9       19.48       17.04      2.48 o 
  -6  -1   9        3.64        3.14      1.94 o 
  -5  -1   9        0.31        1.13      1.59 o 
  -4  -1   9        2.99        4.59      1.54 o 
  -3  -1   9      135.67      138.02      6.08 o 
  -2  -1   9      118.83      112.18      2.20 o 
  -1  -1   9       11.62       10.15      0.93 o 
   0  -1   9      139.17      141.05      2.48 o 
   1  -1   9      109.93      113.42      2.05 o 
   2  -1   9        1.10        1.77      0.74 o 
   3  -1   9       13.28        9.91      1.27 o 
   4  -1   9       86.29       71.84      2.93 o 
   5  -1   9       55.86       52.95      4.46 o 
   6  -1   9      168.19      164.99      6.26 o 
   7  -1   9        8.79        7.41      2.37 o 
   8  -1   9        2.55        4.14      2.97 o 
   9  -1   9        0.18       -0.82      4.22 o 
  -9   0   9        0.16        6.88      4.94 o 
  -8   0   9       10.06       12.02      4.30 o 
  -7   0   9        2.22        1.63      2.32 o 
  -6   0   9        5.99        4.48      1.59 o 
  -5   0   9       10.60       14.60      2.51 o 
  -4   0   9        1.38        2.26      1.56 o 
  -3   0   9       10.49       12.67      1.56 o 
  -2   0   9        1.96        0.46      0.95 o 
  -1   0   9       58.64       63.53      1.38 o 
   0   0   9       17.73       20.00      1.11 o 
   1   0   9        9.55        8.46      0.87 o 
   2   0   9       11.71        7.97      0.87 o 
   3   0   9       13.93       11.56      1.39 o 
   4   0   9        2.04        0.90      1.27 o 
   5   0   9        0.31        0.20      1.57 o 
   6   0   9       57.95       59.80      3.53 o 
   7   0   9       55.22       53.28      3.80 o 
   8   0   9        0.99        2.04      3.14 o 
   9   0   9        2.76        4.07      5.85 o 
 -10   1   9        0.92        5.19      5.14 o 
  -9   1   9        5.34        7.35      5.20 o 
  -8   1   9        0.28       -0.54      4.16 o 
  -7   1   9        0.72       -0.74      2.46 o 
  -6   1   9        7.34        5.42      2.35 o 
  -5   1   9       19.02       17.73      2.02 o 
  -4   1   9       78.65       91.30      4.96 o 
  -3   1   9       13.64       14.69      1.31 o 
  -2   1   9      229.08      249.67      2.86 o 
  -1   1   9       78.10       72.27      1.63 o 
   0   1   9       86.26       92.50      1.43 o 
   1   1   9      364.24      381.39      3.77 o 
   2   1   9      262.41      259.27      4.09 o 
   3   1   9      146.65      141.43      3.30 o 
   4   1   9        2.05        3.41      1.33 o 
   5   1   9        0.59        0.66      2.01 o 
   6   1   9        1.47        1.55      2.45 o 
   7   1   9       25.84       19.62      2.88 o 
   8   1   9        0.38        2.21      3.89 o 
 -10   2   9        1.33        3.15      5.53 o 
  -9   2   9        3.01        4.87      4.09 o 
  -8   2   9        3.46        2.71      3.56 o 
  -7   2   9        5.82        2.95      2.35 o 
  -6   2   9       21.94       22.42      3.47 o 
  -5   2   9       12.04       14.68      2.98 o 
  -4   2   9        1.06        0.30      2.22 o 
  -3   2   9        0.00       -0.37      1.62 o 
  -2   2   9      240.68      227.44      4.05 o 
  -1   2   9       46.31       42.19      2.38 o 
   0   2   9       39.24       36.81      2.40 o 
   1   2   9       13.90       13.99      0.77 o 
   2   2   9       17.46       16.44      1.53 o 
   3   2   9        0.41        0.56      1.24 o 
   4   2   9        1.15        1.21      1.39 o 
   5   2   9        0.23        2.14      1.63 o 
   6   2   9        4.32        4.26      2.50 o 
   7   2   9       41.36       40.99      3.58 o 
 -10   3   9        4.09        8.82      5.20 o 
  -9   3   9        7.55       13.90      4.13 o 
  -8   3   9       38.36       37.43      4.93 o 
  -7   3   9        0.04        1.35      2.92 o 
  -6   3   9       38.52       28.97      3.59 o 
  -5   3   9       23.58       26.83      3.35 o 
  -4   3   9       13.49       13.47      2.75 o 
  -3   3   9       34.84       33.80      1.95 o 
  -2   3   9       12.13       12.76      1.36 o 
  -1   3   9        0.02       -0.80      1.37 o 
   0   3   9        0.63       -0.31      1.44 o 
   1   3   9      122.22      112.13      3.22 o 
   2   3   9       49.61       41.59      2.38 o 
   3   3   9        1.16       -1.02      1.36 o 
   4   3   9       30.75       30.99      2.33 o 
   5   3   9        8.71       10.62      1.84 o 
   6   3   9       11.20        7.95      2.73 o 
   7   3   9        0.42       -4.54      4.80 o 
  -9   4   9        1.98        7.43      5.39 o 
  -8   4   9        2.98        3.60      2.70 o 
  -7   4   9       27.71       29.94      4.20 o 
  -6   4   9        0.07       -0.82      2.87 o 
  -5   4   9       31.29       34.83      4.08 o 
  -4   4   9        2.72        3.08      1.72 o 
  -3   4   9        3.15        5.37      1.47 o 
  -2   4   9       72.31       65.40      3.97 o 
  -1   4   9       24.22       21.76      2.29 o 
   0   4   9      224.93      219.68      5.39 o 
   1   4   9      238.93      243.83      5.88 o 
   2   4   9       10.84        8.47      2.19 o 
   3   4   9        3.24        1.32      2.33 o 
   4   4   9        0.07        0.74      2.34 o 
   5   4   9       15.26       19.84      2.77 o 
   6   4   9        0.53        1.66      3.71 o 
  -9   5   9        0.09        1.13      5.31 o 
  -8   5   9        4.99        2.58      3.89 o 
  -7   5   9       44.28       50.55      5.31 o 
  -6   5   9       22.24       21.91      3.84 o 
  -5   5   9       24.80       22.29      3.71 o 
  -4   5   9        4.82        5.69      1.60 o 
  -3   5   9        4.60        4.72      1.52 o 
  -2   5   9       28.24       31.26      2.20 o 
  -1   5   9        0.00        0.75      2.11 o 
   0   5   9      461.04      485.02     18.24 o 
   1   5   9        1.30        0.96      1.87 o 
   2   5   9       15.46       12.79      2.44 o 
   3   5   9        0.24       -2.40      2.40 o 
   4   5   9        7.38        9.63      2.81 o 
   5   5   9       16.01       17.44      3.30 o 
  -9   6   9        3.81        1.28      3.45 o 
  -8   6   9        7.01        1.51      4.49 o 
  -7   6   9      131.16      131.84      7.31 o 
  -6   6   9        2.67        2.02      2.88 o 
  -5   6   9        6.25        4.61      3.12 o 
  -4   6   9        1.11        0.80      1.57 o 
  -3   6   9        2.50       -0.42      1.73 o 
  -2   6   9      245.71      258.89      5.13 o 
  -1   6   9       34.31       35.09      2.95 o 
   0   6   9        0.06       -0.55      3.37 o 
   1   6   9       58.82       53.52      3.50 o 
   2   6   9        9.68       10.16      2.48 o 
   3   6   9       47.84       54.61      3.88 o 
   4   6   9       18.56       16.19      3.50 o 
   5   6   9        0.01       -5.91      6.05 o 
  -9   7   9        7.51        7.19      3.93 o 
  -8   7   9        9.72       11.75      4.75 o 
  -7   7   9       62.58       64.15      5.48 o 
  -6   7   9        1.76        1.80      3.05 o 
  -5   7   9        1.71        1.69      2.78 o 
  -4   7   9       29.28       34.76      2.51 o 
  -3   7   9        0.09       -0.68      1.82 o 
  -2   7   9      116.66      118.31      3.76 o 
  -1   7   9        4.54        6.48      2.17 o 
   0   7   9        7.17        6.93      2.48 o 
   1   7   9        3.63        4.91      2.39 o 
   2   7   9        0.24        0.87      4.70 o 
   3   7   9       32.23       45.29      3.96 o 
   4   7   9        0.39       -3.25      5.87 o 
  -8   8   9       14.99       13.95      5.14 o 
  -7   8   9        0.91        1.84      4.22 o 
  -6   8   9        7.01        8.18      4.20 o 
  -5   8   9        6.49        7.20      2.68 o 
  -4   8   9       77.14       75.51      4.53 o 
  -3   8   9       11.18       10.09      2.04 o 
  -2   8   9        1.10        0.76      1.96 o 
  -1   8   9        1.62        1.80      2.09 o 
   0   8   9        0.33        1.85      2.82 o 
   1   8   9       24.60       27.20      3.38 o 
   2   8   9        3.45        5.79      3.59 o 
   3   8   9        0.99       -0.60      6.30 o 
  -8   9   9        0.83        1.02      6.15 o 
  -7   9   9        0.28        4.49      4.56 o 
  -6   9   9        0.28       -1.55      4.62 o 
  -5   9   9       28.35       32.88      3.58 o 
  -4   9   9       62.50       68.79      4.72 o 
  -3   9   9        3.74        2.48      2.32 o 
  -2   9   9        5.78        4.76      2.58 o 
  -1   9   9        4.39        1.92      2.49 o 
   0   9   9        2.94        3.53      3.44 o 
   1   9   9       20.13       20.83      5.68 o 
   2   9   9        1.04        0.63      6.55 o 
  -6  10   9       17.17       27.62      5.51 o 
  -5  10   9        3.57       -2.03      4.57 o 
  -4  10   9        0.00       -2.57      3.39 o 
  -3  10   9        5.30        8.79      3.51 o 
  -2  10   9        1.72       -2.37      5.28 o 
  -1  10   9        1.02       -1.52      5.19 o 
   0  10   9        0.07        0.24      6.17 o 
  -4  11   9        1.68        3.42      6.30 o 
  -1 -11  10       27.10       40.35      4.31 o 
   0 -11  10        7.27       10.35      3.26 o 
   1 -11  10       16.31       26.07      4.33 o 
   2 -11  10        6.30        5.87      4.24 o 
   3 -11  10        0.00       -0.46      4.90 o 
   4 -11  10        1.41       -0.91      5.04 o 
   5 -11  10        5.23        7.46      3.66 o 
   6 -11  10        2.99        0.43      3.65 o 
  -2 -10  10        9.72       15.61      5.67 o 
  -1 -10  10       40.24       49.99      4.26 o 
   0 -10  10       16.81       20.71      3.32 o 
   1 -10  10       18.62       28.51      4.49 o 
   2 -10  10        6.94       11.40      3.45 o 
   3 -10  10        1.13        0.93      3.64 o 
   4 -10  10        9.10       13.03      2.95 o 
   5 -10  10        5.28        5.91      2.95 o 
   6 -10  10        0.00       -3.50      3.50 o 
   7 -10  10        1.63        2.84      3.24 o 
  -4  -9  10        3.49        4.02      5.17 o 
  -3  -9  10        2.09        6.72      5.09 o 
  -2  -9  10        4.86        7.98      3.04 o 
  -1  -9  10        5.36       10.05      2.89 o 
   0  -9  10        0.08       -0.73      2.99 o 
   1  -9  10        4.90        0.14      3.50 o 
   2  -9  10       19.60       17.51      3.58 o 
   3  -9  10        4.49        2.27      3.52 o 
   4  -9  10        4.76        6.72      2.45 o 
   5  -9  10        0.04        1.19      2.52 o 
   6  -9  10       24.18       29.13      4.80 o 
   7  -9  10        1.98        4.01      3.10 o 
   8  -9  10        0.34       -1.90      5.31 o 
  -5  -8  10        6.94        3.38      5.54 o 
  -4  -8  10        0.00        3.29      4.18 o 
  -3  -8  10        0.01       -1.19      4.42 o 
  -2  -8  10        1.74        2.62      2.25 o 
  -1  -8  10        5.29        3.57      2.26 o 
   0  -8  10       18.67       11.58      3.28 o 
   1  -8  10       59.50       41.54      4.57 o 
   2  -8  10        0.87        3.67      2.90 o 
   3  -8  10        5.81        5.23      2.28 o 
   4  -8  10        0.83       -0.83      2.41 o 
   5  -8  10        0.91        2.81      2.63 o 
   6  -8  10        3.90        4.69      2.35 o 
   7  -8  10       18.86       22.06      3.29 o 
   8  -8  10        0.49       -0.96      4.39 o 
  -6  -7  10        0.22       -0.27      4.63 o 
  -5  -7  10        0.20       -3.82      3.82 o 
  -4  -7  10        4.51       10.27      4.22 o 
  -3  -7  10       21.75       26.40      4.11 o 
  -2  -7  10       70.08       61.35      3.65 o 
  -1  -7  10        1.01        1.17      1.85 o 
   0  -7  10       15.50       14.31      3.40 o 
   1  -7  10       74.39       69.05      4.75 o 
   2  -7  10       73.02       73.11      3.64 o 
   3  -7  10       46.12       43.58      2.86 o 
   4  -7  10        1.94        1.46      1.74 o 
   5  -7  10        0.21        1.69      1.95 o 
   6  -7  10       26.80       29.42      3.11 o 
   7  -7  10       13.85        8.14      4.53 o 
   8  -7  10        0.03        1.79      4.01 o 
  -6  -6  10        6.17        6.92      4.94 o 
  -5  -6  10        2.61       -0.11      4.04 o 
  -4  -6  10        2.81        3.04      3.44 o 
  -3  -6  10        1.64        2.86      2.75 o 
  -2  -6  10       24.59       23.04      2.68 o 
  -1  -6  10       35.97       30.02      2.48 o 
   0  -6  10        3.00        0.03      2.45 o 
   1  -6  10      100.56       98.66      5.41 o 
   2  -6  10      151.06      139.20      5.90 o 
   3  -6  10        4.50        3.08      1.40 o 
   4  -6  10        6.06        3.63      1.69 o 
   5  -6  10        2.39        2.16      1.46 o 
   6  -6  10       10.42       14.72      2.17 o 
   7  -6  10        1.90        5.81      4.07 o 
   8  -6  10       54.59       68.17      6.40 o 
  -7  -5  10        0.45       -0.97      3.42 o 
  -6  -5  10        3.68        5.83      2.76 o 
  -5  -5  10        0.21       -0.63      2.18 o 
  -4  -5  10       10.43       11.30      3.85 o 
  -3  -5  10        8.09       11.54      1.96 o 
  -2  -5  10        0.24        0.61      1.30 o 
  -1  -5  10       10.43        8.93      1.20 o 
   0  -5  10       30.31       31.79      3.62 o 
   1  -5  10      278.46      281.96      4.01 o 
   2  -5  10       21.12       21.70      1.32 o 
   3  -5  10       20.35       17.14      1.88 o 
   4  -5  10        2.11        2.31      1.34 o 
   5  -5  10       32.63       33.16      2.53 o 
   6  -5  10        2.88        2.47      2.43 o 
   7  -5  10       10.83        8.87      2.60 o 
   8  -5  10        1.13        1.23      2.98 o 
  -8  -4  10       10.53       15.32      4.13 o 
  -7  -4  10        3.77        8.14      3.07 o 
  -6  -4  10        4.79        1.63      2.74 o 
  -5  -4  10        3.34       -0.16      2.20 o 
  -4  -4  10       42.61       42.53      2.84 o 
  -3  -4  10        0.82        0.68      1.23 o 
  -2  -4  10        4.13        2.20      1.23 o 
  -1  -4  10        1.85        1.75      1.46 o 
   0  -4  10        0.29       -0.01      1.09 o 
   1  -4  10      259.66      257.95      3.48 o 
   2  -4  10       29.67       23.24      1.65 o 
   3  -4  10       22.33       17.97      1.62 o 
   4  -4  10       29.48       27.64      1.89 o 
   5  -4  10       40.10       36.24      2.77 o 
   6  -4  10        2.59        1.25      3.06 o 
   7  -4  10        0.45        1.60      2.47 o 
   8  -4  10        1.60       -0.81      3.23 o 
   9  -4  10        2.55        5.05      5.03 o 
  -9  -3  10        5.02        4.94      5.99 o 
  -8  -3  10        0.16        3.12      3.43 o 
  -7  -3  10       15.93       14.26      2.71 o 
  -6  -3  10        7.11        7.59      2.44 o 
  -5  -3  10        5.38        2.66      2.24 o 
  -4  -3  10       25.49       23.45      1.75 o 
  -3  -3  10       15.48       16.28      2.04 o 
  -2  -3  10      105.30      106.22      2.80 o 
  -1  -3  10      100.33       93.90      3.11 o 
   0  -3  10       38.07       40.13      1.87 o 
   1  -3  10       26.82       26.40      1.99 o 
   2  -3  10        2.06        2.44      0.67 o 
   3  -3  10       70.58       77.33      3.04 o 
   4  -3  10       43.70       30.70      1.64 o 
   5  -3  10        0.00        1.89      1.93 o 
   6  -3  10        0.16        0.61      2.00 o 
   7  -3  10        5.43        5.07      2.73 o 
   8  -3  10        1.67       -0.07      3.16 o 
   9  -3  10        6.46       11.66      5.80 o 
  -9  -2  10        6.72        9.64      5.39 o 
  -8  -2  10       30.60       35.28      3.68 o 
  -7  -2  10        2.60        3.28      3.16 o 
  -6  -2  10        7.18       10.31      2.41 o 
  -5  -2  10        9.59        9.58      1.72 o 
  -4  -2  10       16.65       16.60      1.93 o 
  -3  -2  10       19.37       22.54      2.04 o 
  -2  -2  10       84.65       78.88      2.87 o 
  -1  -2  10      189.21      184.67      2.90 o 
   0  -2  10        2.32        2.56      1.09 o 
   1  -2  10       41.10       46.19      1.47 o 
   2  -2  10        1.99        2.64      0.79 o 
   3  -2  10        9.11       10.78      1.04 o 
   4  -2  10        6.51        4.46      1.24 o 
   5  -2  10       10.14       10.05      1.50 o 
   6  -2  10       52.56       49.31      3.49 o 
   7  -2  10        0.73        0.53      2.37 o 
   8  -2  10        1.15        1.95      5.81 o 
  -9  -1  10        0.29       -3.51      5.79 o 
  -8  -1  10       31.78       25.96      3.27 o 
  -7  -1  10       16.51       17.69      2.64 o 
  -6  -1  10        2.57        0.14      4.45 o 
  -5  -1  10       18.77       16.61      2.07 o 
  -4  -1  10        0.02       -0.33      1.44 o 
  -3  -1  10       56.44       59.53      3.22 o 
  -2  -1  10        0.30        0.97      1.12 o 
  -1  -1  10        0.41        0.15      0.82 o 
   0  -1  10       29.38       31.68      1.30 o 
   1  -1  10       30.19       22.29      1.17 o 
   2  -1  10        0.67        0.00      0.79 o 
   3  -1  10        0.87        0.49      1.21 o 
   4  -1  10       55.99       48.44      2.37 o 
   5  -1  10        0.14       -0.65      1.49 o 
   6  -1  10        0.49        0.79      2.41 o 
   7  -1  10       54.51       64.47      4.07 o 
   8  -1  10        0.25       -2.61      3.10 o 
  -9   0  10        0.45       -0.22      5.70 o 
  -8   0  10        0.00       -0.40      4.62 o 
  -7   0  10        4.57        0.73      2.49 o 
  -6   0  10        7.18        4.53      1.96 o 
  -5   0  10        6.48        7.71      1.77 o 
  -4   0  10      126.13      120.08      4.41 o 
  -3   0  10        9.65       10.75      1.63 o 
  -2   0  10        0.56        2.14      1.03 o 
  -1   0  10       35.87       37.33      1.19 o 
   0   0  10        4.75        5.40      0.76 o 
   1   0  10        0.46        0.40      0.80 o 
   2   0  10        0.66        2.20      0.88 o 
   3   0  10        5.06        4.16      1.25 o 
   4   0  10       47.90       43.41      3.04 o 
   5   0  10        3.59        3.15      2.00 o 
   6   0  10       16.05       17.38      2.66 o 
   7   0  10        3.03        3.51      2.61 o 
   8   0  10        3.26        3.56      3.45 o 
  -9   1  10        1.59       -2.02      5.36 o 
  -8   1  10       10.74       11.25      4.59 o 
  -7   1  10        2.90        2.99      2.37 o 
  -6   1  10        2.48        3.80      2.78 o 
  -5   1  10       65.53       59.37      3.04 o 
  -4   1  10       37.55       30.27      2.45 o 
  -3   1  10      132.92      119.72      2.84 o 
  -2   1  10       46.99       45.17      1.54 o 
  -1   1  10        1.10        1.13      0.74 o 
   0   1  10       13.00       12.20      0.73 o 
   1   1  10       17.34       19.17      1.03 o 
   2   1  10       10.40        9.60      0.98 o 
   3   1  10        2.79        1.06      1.35 o 
   4   1  10       60.93       52.99      3.59 o 
   5   1  10        0.66       -0.80      1.65 o 
   6   1  10       16.65       16.57      2.18 o 
   7   1  10        8.47        3.92      3.23 o 
   8   1  10        9.13       11.47      5.56 o 
  -9   2  10        1.01        2.40      5.39 o 
  -8   2  10       11.73        9.66      4.09 o 
  -7   2  10        4.05        4.60      3.16 o 
  -6   2  10        0.79        2.32      3.07 o 
  -5   2  10       27.09       23.27      3.24 o 
  -4   2  10       27.51       23.32      3.15 o 
  -3   2  10       10.80       12.09      2.14 o 
  -2   2  10      114.43      109.73      3.06 o 
  -1   2  10        2.24        1.02      1.28 o 
   0   2  10        2.70        1.89      1.58 o 
   1   2  10      109.24      103.33      2.83 o 
   2   2  10       54.86       57.09      2.32 o 
   3   2  10       38.26       35.34      2.08 o 
   4   2  10        0.47        0.00      1.51 o 
   5   2  10        2.06        0.83      1.93 o 
   6   2  10        2.09        4.31      2.25 o 
   7   2  10        1.87        2.87      3.51 o 
  -9   3  10        4.85        8.78      5.70 o 
  -8   3  10        2.04        3.70      2.98 o 
  -7   3  10       28.29       25.04      4.24 o 
  -6   3  10        0.94        0.74      3.00 o 
  -5   3  10        0.28        1.00      2.53 o 
  -4   3  10        6.58        6.45      2.71 o 
  -3   3  10        8.69       10.08      1.57 o 
  -2   3  10       65.61       62.46      2.55 o 
  -1   3  10        3.65        3.04      2.03 o 
   0   3  10       66.57       62.49      3.17 o 
   1   3  10        3.53        5.06      1.26 o 
   2   3  10        5.80        6.49      1.94 o 
   3   3  10        8.41       10.00      2.02 o 
   4   3  10        0.03       -0.97      2.42 o 
   5   3  10        8.23        5.53      2.93 o 
   6   3  10        3.07        3.70      2.97 o 
   7   3  10        1.86        4.27      5.99 o 
  -9   4  10        0.08       -3.23      4.63 o 
  -8   4  10        1.74        8.96      3.55 o 
  -7   4  10        3.88        5.30      3.67 o 
  -6   4  10        3.41        3.02      3.07 o 
  -5   4  10       20.72       20.71      3.38 o 
  -4   4  10        1.25       -0.34      1.86 o 
  -3   4  10       34.09       29.65      2.29 o 
  -2   4  10       30.12       24.23      2.03 o 
  -1   4  10       32.38       31.35      2.60 o 
   0   4  10      158.69      161.62      4.97 o 
   1   4  10      174.25      177.37      5.40 o 
   2   4  10       24.53       21.23      4.85 o 
   3   4  10        3.88        1.64      2.53 o 
   4   4  10       34.73       26.68      2.94 o 
   5   4  10        2.98        1.27      4.03 o 
   6   4  10        3.40        1.31      5.38 o 
  -9   5  10        0.04       -2.12      5.22 o 
  -8   5  10        5.46        4.92      3.79 o 
  -7   5  10        2.49        5.09      3.92 o 
  -6   5  10        5.40        7.39      3.84 o 
  -5   5  10        1.11       -3.02      3.02 o 
  -4   5  10        6.90        7.26      1.76 o 
  -3   5  10       10.76        8.51      1.81 o 
  -2   5  10      128.06      128.96      3.90 o 
  -1   5  10       25.74       26.92      3.62 o 
   0   5  10      157.60      162.59      5.37 o 
   1   5  10      118.22      121.91      9.69 o 
   2   5  10        0.00        0.17      2.29 o 
   3   5  10       46.17       51.79      3.81 o 
   4   5  10        4.02        1.10      3.26 o 
   5   5  10        0.01       -0.85      3.78 o 
  -9   6  10       12.10        3.99      5.58 o 
  -8   6  10       12.46       19.48      4.83 o 
  -7   6  10        1.41       -0.16      3.72 o 
  -6   6  10        6.34        4.66      3.35 o 
  -5   6  10        0.30       -2.68      3.10 o 
  -4   6  10        0.19       -0.28      1.73 o 
  -3   6  10       40.63       36.16      2.46 o 
  -2   6  10       29.18       30.75      2.53 o 
  -1   6  10      177.43      178.69      8.24 o 
   0   6  10       16.12       15.65      2.71 o 
   1   6  10       15.17        6.63      2.67 o 
   2   6  10        0.12       -0.41      2.79 o 
   3   6  10       18.72       21.90      3.32 o 
   4   6  10        4.91        7.12      3.52 o 
  -8   7  10       10.71        8.07      5.01 o 
  -7   7  10        1.57       -0.52      3.90 o 
  -6   7  10        2.49        0.29      4.20 o 
  -5   7  10        7.32       10.10      3.95 o 
  -4   7  10       40.67       39.99      3.28 o 
  -3   7  10        0.14       -0.35      1.92 o 
  -2   7  10       19.63       17.26      2.13 o 
  -1   7  10        1.34        0.74      1.93 o 
   0   7  10       17.93       16.16      2.72 o 
   1   7  10       29.79       32.80      4.27 o 
   2   7  10        0.43        0.05      3.21 o 
   3   7  10        5.41        5.63      4.16 o 
  -7   8  10        0.12       -1.59      5.18 o 
  -6   8  10        3.03       -0.62      3.91 o 
  -5   8  10        1.10       -2.44      3.83 o 
  -4   8  10       39.12       43.45      2.99 o 
  -3   8  10        8.34        9.25      2.32 o 
  -2   8  10       13.18       11.15      2.19 o 
  -1   8  10        2.39        7.23      2.50 o 
   0   8  10        7.52        6.34      3.13 o 
   1   8  10        8.68       11.73      3.26 o 
   2   8  10        0.13        1.93      5.54 o 
  -7   9  10        0.00       -2.68      5.94 o 
  -6   9  10        1.05        1.44      5.02 o 
  -5   9  10        1.07       -1.81      3.48 o 
  -4   9  10       16.63       18.12      3.02 o 
  -3   9  10        0.01       -0.02      2.70 o 
  -2   9  10        0.12       -1.14      2.91 o 
  -1   9  10        9.60       14.29      2.97 o 
   1   9  10        3.10        1.42      6.15 o 
  -5  10  10        0.03       -1.75      5.31 o 
  -4  10  10        0.22       -3.19      5.24 o 
  -3  10  10        8.68        3.48      5.97 o 
  -2  10  10        2.39        0.86      5.96 o 
   0 -11  11       11.91       26.98      4.07 o 
   1 -11  11       69.11       90.58      7.66 o 
   2 -11  11        1.11       -4.20      4.20 o 
   3 -11  11        2.01       -0.34      5.37 o 
   4 -11  11        7.79        9.74      5.67 o 
   5 -11  11        0.74        1.78      4.83 o 
  -2 -10  11        0.19       -0.96      3.83 o 
  -1 -10  11       65.58       78.10      4.76 o 
   0 -10  11        9.91       15.39      3.25 o 
   1 -10  11        1.50        1.29      4.04 o 
   2 -10  11        0.31       -1.27      3.51 o 
   3 -10  11        0.00       -1.94      4.67 o 
   4 -10  11       24.89       27.80      3.36 o 
   5 -10  11        8.56        8.34      3.30 o 
   6 -10  11        2.31       -0.45      3.87 o 
  -3  -9  11        2.97       -1.41      4.55 o 
  -2  -9  11       11.21       18.87      3.54 o 
  -1  -9  11       20.23       19.15      5.16 o 
   0  -9  11        1.46       -0.28      4.08 o 
   1  -9  11        2.70        2.85      3.82 o 
   2  -9  11        3.45        7.37      3.24 o 
   3  -9  11       20.63       21.03      3.94 o 
   4  -9  11        7.53       10.10      3.08 o 
   5  -9  11        7.51       14.38      2.67 o 
   6  -9  11       35.67       37.58      3.59 o 
   7  -9  11        2.13        8.72      3.91 o 
  -4  -8  11       21.65       21.47      5.43 o 
  -3  -8  11       17.78       24.84      4.38 o 
  -2  -8  11        0.37        1.11      2.76 o 
  -1  -8  11       13.77       13.75      2.59 o 
   0  -8  11       23.20       29.17      4.49 o 
   1  -8  11        7.10        7.58      3.02 o 
   2  -8  11       17.57       12.98      3.63 o 
   3  -8  11       13.51       15.61      2.48 o 
   4  -8  11        0.36       -0.58      2.70 o 
   5  -8  11       57.16       65.73      5.54 o 
   6  -8  11        4.37        8.25      3.17 o 
   7  -8  11       14.50       21.96      3.28 o 
  -5  -7  11        2.21        4.32      4.81 o 
  -4  -7  11        2.65        2.49      3.56 o 
  -3  -7  11       20.67       26.93      4.79 o 
  -2  -7  11        0.18       -0.38      2.17 o 
  -1  -7  11       11.22        6.88      1.94 o 
   0  -7  11        1.01        0.02      2.87 o 
   1  -7  11       29.76       35.46      4.15 o 
   2  -7  11        5.43        3.03      3.05 o 
   3  -7  11        0.01        0.85      1.94 o 
   4  -7  11        0.01        3.64      2.35 o 
   5  -7  11       87.14       97.88      4.67 o 
   6  -7  11        6.27       11.45      2.63 o 
   7  -7  11        4.84        5.33      3.46 o 
   8  -7  11        2.81        3.59      4.51 o 
  -6  -6  11       16.63       24.65      5.49 o 
  -5  -6  11       13.39       12.80      4.73 o 
  -4  -6  11        8.75        9.70      3.90 o 
  -3  -6  11      131.02      122.86      7.12 o 
  -2  -6  11       89.85       88.06      4.21 o 
  -1  -6  11       13.00       12.57      2.29 o 
   0  -6  11       29.06       27.96      3.61 o 
   1  -6  11       70.73       68.01      5.04 o 
   2  -6  11       75.03       63.50      2.54 o 
   3  -6  11        1.71        1.94      1.35 o 
   4  -6  11        7.26        5.74      1.76 o 
   5  -6  11        0.22        0.71      1.70 o 
   6  -6  11        4.47        3.26      2.54 o 
   7  -6  11        0.05        1.62      4.11 o 
   8  -6  11       69.20       93.29      7.66 o 
  -7  -5  11        0.02        0.74      5.03 o 
  -6  -5  11        1.50       -1.17      3.23 o 
  -5  -5  11        1.27       -2.11      2.62 o 
  -4  -5  11        4.82        4.33      2.12 o 
  -3  -5  11       53.32       44.22      2.70 o 
  -2  -5  11        3.42        2.47      1.37 o 
  -1  -5  11       23.00       19.28      1.49 o 
   0  -5  11       15.77       14.35      1.56 o 
   1  -5  11        2.55        1.79      1.10 o 
   2  -5  11       11.40       11.17      1.17 o 
   3  -5  11        0.74        0.98      1.42 o 
   4  -5  11       10.99        8.12      1.55 o 
   5  -5  11       19.36       22.09      2.53 o 
   6  -5  11       22.51       22.42      2.85 o 
   7  -5  11        0.28        2.58      2.90 o 
   8  -5  11       30.53       55.03      6.08 o 
  -8  -4  11        0.11        5.09      6.26 o 
  -7  -4  11       25.98       35.25      4.14 o 
  -6  -4  11        8.92       10.70      2.90 o 
  -5  -4  11       13.92       10.51      2.52 o 
  -4  -4  11       17.01       16.91      2.25 o 
  -3  -4  11        0.06        1.09      1.67 o 
  -2  -4  11       47.24       38.86      2.60 o 
  -1  -4  11       88.59       78.38      2.49 o 
   0  -4  11      112.99      108.58      2.84 o 
   1  -4  11      119.48      117.39      2.91 o 
   2  -4  11        1.42        1.45      1.32 o 
   3  -4  11        3.22        4.39      1.30 o 
   4  -4  11        9.54        9.55      1.66 o 
   5  -4  11       31.83       22.64      2.49 o 
   6  -4  11        2.90        2.39      2.48 o 
   7  -4  11        0.92        3.23      2.77 o 
   8  -4  11        0.29        3.08      4.39 o 
   9  -4  11        8.86       12.85      6.24 o 
  -8  -3  11        0.05        3.79      3.82 o 
  -7  -3  11        7.76        4.48      3.17 o 
  -6  -3  11        2.36        2.35      2.53 o 
  -5  -3  11       24.86       25.14      2.61 o 
  -4  -3  11        4.44        4.00      1.82 o 
  -3  -3  11       18.47       18.78      3.17 o 
  -2  -3  11        0.38        0.16      1.26 o 
  -1  -3  11      609.20      625.00      5.58 o 
   0  -3  11     1407.65     1445.16      9.52 o 
   1  -3  11        5.96        4.68      1.78 o 
   2  -3  11       34.67       35.22      1.99 o 
   3  -3  11       13.02       11.50      1.55 o 
   4  -3  11       50.37       51.18      2.45 o 
   5  -3  11        4.20        1.96      2.13 o 
   6  -3  11        0.37       -1.09      2.44 o 
   7  -3  11       13.24       16.37      3.00 o 
   8  -3  11        0.30        0.55      3.51 o 
  -8  -2  11        2.69        5.79      3.76 o 
  -7  -2  11        5.90        5.85      2.67 o 
  -6  -2  11       10.19       11.54      2.40 o 
  -5  -2  11        4.17        3.04      1.54 o 
  -4  -2  11        3.09        3.75      1.68 o 
  -3  -2  11       14.13       12.79      2.03 o 
  -2  -2  11      385.51      399.13      5.79 o 
  -1  -2  11       74.10       70.74      2.34 o 
   0  -2  11      120.77      112.77      3.59 o 
   1  -2  11      295.32      306.08      4.69 o 
   2  -2  11       21.92       21.20      1.24 o 
   3  -2  11      118.23      102.44      2.34 o 
   4  -2  11       57.76       50.90      2.22 o 
   5  -2  11        1.43        2.59      1.93 o 
   6  -2  11        9.30        6.94      2.68 o 
   7  -2  11        0.01        1.73      3.03 o 
   8  -2  11        0.01        2.81      3.77 o 
  -9  -1  11       11.09       17.96      5.71 o 
  -8  -1  11       61.84       59.61      4.22 o 
  -7  -1  11       16.23       15.56      3.35 o 
  -6  -1  11        0.06       -0.04      1.93 o 
  -5  -1  11        5.81        5.56      1.92 o 
  -4  -1  11        5.69        3.60      1.71 o 
  -3  -1  11      184.42      203.25      4.70 o 
  -2  -1  11      137.01      138.21      3.25 o 
  -1  -1  11      247.67      254.80      3.36 o 
   0  -1  11       38.62       38.93      1.49 o 
   1  -1  11        7.41        9.21      1.01 o 
   2  -1  11      152.09      146.81      2.69 o 
   3  -1  11       84.64       72.98      2.36 o 
   4  -1  11       13.53       12.21      1.58 o 
   5  -1  11        7.69        7.33      1.71 o 
   6  -1  11        0.21       -1.83      2.03 o 
   7  -1  11       45.61       53.54      6.79 o 
   8  -1  11        1.93        1.60      3.80 o 
  -9   0  11       13.63       20.20      5.56 o 
  -8   0  11       34.24       42.25      4.87 o 
  -7   0  11        0.07       -0.44      2.63 o 
  -6   0  11       14.70       13.49      2.33 o 
  -5   0  11       14.98       14.12      2.21 o 
  -4   0  11       46.58       47.43      3.05 o 
  -3   0  11      152.32      154.99      4.02 o 
  -2   0  11       40.20       41.13      1.96 o 
  -1   0  11        7.04        6.95      0.83 o 
   0   0  11        9.68        6.69      0.87 o 
   1   0  11       96.43       95.63      2.13 o 
   2   0  11       79.86       68.94      1.95 o 
   3   0  11        6.14        6.77      1.14 o 
   4   0  11       28.66       33.26      2.12 o 
   5   0  11        0.81        2.93      1.86 o 
   6   0  11       36.80       45.53      2.85 o 
   7   0  11        0.00       -0.32      3.22 o 
   8   0  11       10.39       14.77      6.17 o 
  -9   1  11        0.00        3.17      5.42 o 
  -8   1  11        1.52        7.05      4.48 o 
  -7   1  11        0.04       -1.80      2.59 o 
  -6   1  11        1.88        3.90      2.85 o 
  -5   1  11       92.04       96.33      3.75 o 
  -4   1  11        1.12        3.01      1.58 o 
  -3   1  11        8.03        8.65      1.36 o 
  -2   1  11       14.96       19.30      1.25 o 
  -1   1  11        5.67        4.88      1.48 o 
   0   1  11       28.12       21.27      1.99 o 
   1   1  11       47.80       39.10      1.99 o 
   2   1  11        1.72        1.89      1.28 o 
   3   1  11        3.21        1.32      1.40 o 
   4   1  11       16.55       18.93      2.25 o 
   5   1  11       99.92      108.71      3.60 o 
   6   1  11        6.16        8.08      2.43 o 
   7   1  11        0.32        2.02      2.89 o 
  -9   2  11        1.13       -1.40      4.85 o 
  -8   2  11        0.04        1.19      4.49 o 
  -7   2  11       11.36        6.54      3.72 o 
  -6   2  11        1.14        1.17      3.34 o 
  -5   2  11       45.16       50.23      4.74 o 
  -4   2  11       49.37       52.01      4.63 o 
  -3   2  11       62.94       55.44      4.91 o 
  -2   2  11       10.38       12.76      1.69 o 
  -1   2  11        1.55        1.27      1.38 o 
   0   2  11       51.79       51.87      2.92 o 
   1   2  11        0.21       -0.23      1.87 o 
   2   2  11        1.62        2.47      1.42 o 
   3   2  11       56.83       59.41      2.61 o 
   4   2  11       23.65       26.95      2.18 o 
   5   2  11       48.39       43.17      2.62 o 
   6   2  11        5.01        2.35      3.36 o 
   7   2  11       20.46       30.18      6.06 o 
  -9   3  11        0.93        2.77      5.32 o 
  -8   3  11        0.00        1.47      2.80 o 
  -7   3  11       10.53       17.93      4.21 o 
  -6   3  11       17.11       18.33      4.02 o 
  -5   3  11        4.86        1.88      3.08 o 
  -4   3  11       82.75       80.04      5.33 o 
  -3   3  11        1.42        2.42      1.67 o 
  -2   3  11       10.08        8.26      1.61 o 
  -1   3  11        8.87        9.59      1.80 o 
   0   3  11        6.97        7.60      1.91 o 
   1   3  11       13.91       10.40      2.06 o 
   2   3  11       14.82       15.82      2.53 o 
   3   3  11        0.10        2.29      2.43 o 
   4   3  11       16.81       16.45      2.48 o 
   5   3  11        2.58        3.90      3.26 o 
   6   3  11        0.40        2.33      5.08 o 
  -8   4  11       30.37       36.23      5.35 o 
  -7   4  11       36.79       46.61      5.49 o 
  -6   4  11       12.23       17.19      3.90 o 
  -5   4  11        0.69        3.06      3.36 o 
  -4   4  11       13.48       14.54      2.55 o 
  -3   4  11        5.28        4.59      1.44 o 
  -2   4  11        2.54        1.97      1.69 o 
  -1   4  11       41.37       40.61      2.49 o 
   0   4  11       10.66       12.40      2.50 o 
   1   4  11       18.88       18.75      2.73 o 
   2   4  11        2.52        1.12      3.18 o 
   3   4  11        9.58        7.84      2.46 o 
   4   4  11        0.39        0.91      3.25 o 
   5   4  11        6.26        3.39      3.63 o 
  -8   5  11        0.21       -0.66      4.27 o 
  -7   5  11        0.22        3.67      4.56 o 
  -6   5  11        0.00        2.16      3.59 o 
  -5   5  11        2.82        2.30      2.69 o 
  -4   5  11        4.20        2.85      1.80 o 
  -3   5  11        1.53       -1.67      1.73 o 
  -2   5  11       27.99       24.13      2.74 o 
  -1   5  11      151.07      153.92      4.32 o 
   0   5  11        1.11        0.87      2.35 o 
   1   5  11        0.10       -0.09      2.45 o 
   2   5  11        1.48       -0.84      2.78 o 
   3   5  11        0.47        0.31      3.18 o 
   4   5  11        0.03       -2.12      3.40 o 
  -8   6  11        3.44        0.49      5.62 o 
  -7   6  11       12.46       13.84      4.18 o 
  -6   6  11        9.49        8.62      4.38 o 
  -5   6  11        7.95       13.53      3.10 o 
  -4   6  11       15.29       13.74      2.04 o 
  -3   6  11        3.47        1.52      2.03 o 
  -2   6  11       55.61       51.91      3.09 o 
  -1   6  11        0.09        1.55      2.24 o 
   0   6  11       89.31       85.27      4.61 o 
   1   6  11       19.79       17.96      3.06 o 
   2   6  11        1.71        3.16      3.29 o 
   3   6  11        9.58        9.58      3.45 o 
  -7   7  11        1.92        3.77      4.96 o 
  -6   7  11        0.04        0.52      3.83 o 
  -5   7  11        3.06       -0.95      4.51 o 
  -4   7  11       26.46       29.89      2.77 o 
  -3   7  11        4.07        4.25      2.21 o 
  -2   7  11       17.85       14.79      2.20 o 
  -1   7  11       11.97       13.82      2.42 o 
   0   7  11        0.01        4.11      3.34 o 
   1   7  11       43.54       46.65      4.03 o 
   2   7  11       28.60       27.59      4.88 o 
  -6   8  11        3.19        4.41      5.27 o 
  -5   8  11        0.30        5.71      4.93 o 
  -4   8  11       66.89       72.90      4.01 o 
  -3   8  11        0.73       -1.51      2.60 o 
  -2   8  11        1.47        0.30      2.59 o 
  -1   8  11        4.01        1.55      2.59 o 
   0   8  11        2.35        3.38      3.72 o 
   1   8  11        4.67       12.52      6.47 o 
  -5   9  11        0.18        2.99      5.04 o 
  -4   9  11        0.28        1.82      5.63 o 
  -3   9  11       11.46       14.18      3.85 o 
  -2   9  11        1.96        2.84      4.20 o 
  -1   9  11        5.08        5.69      6.00 o 
  -1 -10  12        7.60        9.76      3.61 o 
   0 -10  12       67.34       79.77      5.03 o 
   1 -10  12       23.83       29.84      4.96 o 
   2 -10  12       33.70       32.04      5.14 o 
   3 -10  12        1.62       -4.32      4.59 o 
   4 -10  12        1.58       -2.01      4.71 o 
   5 -10  12        0.34        2.09      4.40 o 
  -3  -9  12        0.73       -1.11      5.96 o 
  -2  -9  12        0.67        2.67      4.87 o 
  -1  -9  12        0.14        1.83      3.24 o 
   0  -9  12        0.35        2.51      3.25 o 
   1  -9  12       14.23       15.41      4.47 o 
   2  -9  12        5.42       13.77      4.48 o 
   3  -9  12        0.09       -1.76      3.74 o 
   4  -9  12        1.88        1.60      3.02 o 
   5  -9  12       11.37       15.54      3.88 o 
   6  -9  12        2.97        3.76      3.28 o 
  -4  -8  12        0.00        0.69      5.50 o 
  -3  -8  12        0.06       -1.06      4.93 o 
  -2  -8  12        0.70        0.90      7.28 o 
  -1  -8  12        6.70        6.88      2.85 o 
   0  -8  12        1.60        1.66      3.82 o 
   1  -8  12        1.85        2.95      3.63 o 
   2  -8  12        1.46       -1.18      3.02 o 
   3  -8  12        4.86        6.82      2.45 o 
   4  -8  12       10.23       10.94      2.94 o 
   5  -8  12        4.06        2.74      2.48 o 
   6  -8  12        4.81        6.47      3.06 o 
   7  -8  12        9.23       18.37      5.84 o 
  -5  -7  12        1.22        0.33      5.97 o 
  -4  -7  12        5.12        4.46      5.16 o 
  -3  -7  12        4.42        2.65      4.50 o 
  -2  -7  12       11.56       14.96      2.57 o 
  -1  -7  12        4.67        3.18      2.25 o 
   0  -7  12        3.39        1.42      2.81 o 
   1  -7  12        0.15       -0.77      3.13 o 
   2  -7  12        9.02        8.29      3.45 o 
   3  -7  12       79.40       71.73      3.97 o 
   4  -7  12       24.30       21.49      2.86 o 
   5  -7  12       32.25       34.20      3.22 o 
   6  -7  12        4.17        3.54      3.10 o 
   7  -7  12        0.05       -0.10      3.80 o 
  -6  -6  12        0.04        1.29      5.90 o 
  -5  -6  12        0.12        1.54      4.38 o 
  -4  -6  12       10.10       13.09      3.90 o 
  -3  -6  12        1.45        1.58      3.98 o 
  -2  -6  12        0.14        1.47      2.40 o 
  -1  -6  12        0.90        1.55      2.01 o 
   0  -6  12        9.76        6.85      3.12 o 
   1  -6  12       21.49       22.39      3.68 o 
   2  -6  12       31.48       31.44      2.49 o 
   3  -6  12        0.32        1.50      1.61 o 
   4  -6  12        0.59        0.83      1.64 o 
   5  -6  12        2.63        1.00      2.52 o 
   6  -6  12        4.64        4.92      2.69 o 
   7  -6  12        9.25        9.60      3.19 o 
  -5  -5  12        5.14        8.36      4.05 o 
  -4  -5  12        1.87        3.66      3.84 o 
  -3  -5  12       34.46       34.33      2.66 o 
  -2  -5  12        0.03        0.40      1.48 o 
  -1  -5  12        7.07        7.15      1.45 o 
   0  -5  12       28.87       25.05      2.01 o 
   1  -5  12       29.37       26.70      1.70 o 
   2  -5  12        3.02        1.61      1.16 o 
   3  -5  12       29.56       31.35      2.10 o 
   4  -5  12       41.75       49.92      2.64 o 
   5  -5  12        0.20       -0.60      1.99 o 
   6  -5  12        0.56       -0.76      2.15 o 
   7  -5  12        2.64        2.85      2.98 o 
  -7  -4  12        5.28        4.25      3.83 o 
  -6  -4  12       11.25        9.49      3.10 o 
  -5  -4  12        2.32        0.84      2.71 o 
  -4  -4  12       16.82       18.19      2.35 o 
  -3  -4  12       34.80       32.83      2.60 o 
  -2  -4  12        1.80        1.66      1.37 o 
  -1  -4  12       56.11       53.35      2.27 o 
   0  -4  12       11.47       13.21      1.52 o 
   1  -4  12        2.51        3.83      1.31 o 
   2  -4  12        0.16       -0.31      1.34 o 
   3  -4  12       19.07       21.20      1.86 o 
   4  -4  12        1.78        3.75      1.67 o 
   5  -4  12       11.20       19.17      2.28 o 
   6  -4  12        0.85        2.99      2.54 o 
   7  -4  12       31.29       34.89      3.71 o 
   8  -4  12        0.14       -0.86      5.42 o 
  -8  -3  12        4.46        8.42      4.54 o 
  -7  -3  12       10.34       10.25      3.39 o 
  -6  -3  12        0.29        1.03      2.84 o 
  -5  -3  12        4.02        6.48      2.62 o 
  -4  -3  12       13.28       16.84      3.01 o 
  -3  -3  12        0.28        0.26      1.70 o 
  -2  -3  12        0.53        0.76      1.38 o 
  -1  -3  12       77.83       76.15      2.28 o 
   0  -3  12       63.68       57.83      2.37 o 
   1  -3  12       14.73       14.67      1.61 o 
   2  -3  12       43.37       40.37      2.18 o 
   3  -3  12       43.05       36.10      2.58 o 
   4  -3  12        0.62        0.82      1.71 o 
   5  -3  12        1.00        4.46      1.73 o 
   6  -3  12        0.05       -2.72      2.92 o 
   7  -3  12       13.98       12.60      3.23 o 
   8  -3  12       11.85       21.70      5.49 o 
  -8  -2  12        0.37        3.91      3.98 o 
  -7  -2  12        0.42       -1.32      3.33 o 
  -6  -2  12        6.62        6.74      2.77 o 
  -5  -2  12        0.26        0.72      2.25 o 
  -4  -2  12        2.59        0.46      1.80 o 
  -3  -2  12       16.16       15.97      2.08 o 
  -2  -2  12        0.00        0.14      1.23 o 
  -1  -2  12       59.98       66.03      2.70 o 
   0  -2  12      109.77      106.82      3.57 o 
   1  -2  12       80.68       88.35      2.38 o 
   2  -2  12       16.57       11.63      1.53 o 
   3  -2  12        4.52        5.02      1.47 o 
   4  -2  12        1.61        2.38      1.58 o 
   5  -2  12       10.84       12.37      2.45 o 
   6  -2  12        5.33        1.39      3.00 o 
   7  -2  12        8.05       11.17      3.48 o 
  -8  -1  12        4.22        5.39      5.37 o 
  -7  -1  12        0.41        0.94      3.00 o 
  -6  -1  12        0.09       -0.01      1.99 o 
  -5  -1  12        0.04       -0.17      1.98 o 
  -4  -1  12       58.37       50.31      3.05 o 
  -3  -1  12       71.86       74.45      3.79 o 
  -2  -1  12       18.16       19.44      2.00 o 
  -1  -1  12       31.91       28.06      1.45 o 
   0  -1  12        1.10        0.81      0.89 o 
   1  -1  12        7.45        6.37      1.18 o 
   2  -1  12       73.67       66.57      2.74 o 
   3  -1  12        5.46        7.02      1.23 o 
   4  -1  12       16.52       13.20      1.78 o 
   5  -1  12        3.36        2.86      2.55 o 
   6  -1  12        1.61       -2.01      3.91 o 
   7  -1  12        0.43       -0.52      4.32 o 
  -8   0  12        3.13        1.84      5.58 o 
  -7   0  12        0.99        0.15      3.11 o 
  -6   0  12        0.08        2.45      2.36 o 
  -5   0  12       12.11       18.58      2.42 o 
  -4   0  12       15.59       17.10      2.15 o 
  -3   0  12       26.88       21.40      2.01 o 
  -2   0  12        1.20        2.72      1.26 o 
  -1   0  12        1.38        2.75      1.05 o 
   0   0  12       31.75       30.70      1.98 o 
   1   0  12       15.32       14.24      2.00 o 
   2   0  12       15.77       14.87      1.68 o 
   3   0  12        3.29        2.40      1.63 o 
   4   0  12        2.09        2.51      1.90 o 
   5   0  12       30.43       34.49      2.53 o 
   6   0  12        1.17       -0.21      3.26 o 
   7   0  12        0.16       -5.08      5.28 o 
  -8   1  12        0.47        3.40      4.43 o 
  -7   1  12        2.38        0.46      4.00 o 
  -6   1  12       28.88       33.66      4.44 o 
  -5   1  12       55.48       49.90      4.32 o 
  -4   1  12       13.27       11.44      3.40 o 
  -3   1  12       56.95       50.67      7.54 o 
  -2   1  12       29.81       23.12      2.55 o 
  -1   1  12       67.42       65.47      2.62 o 
   0   1  12       10.13        8.36      1.78 o 
   1   1  12        1.55        1.71      1.79 o 
   2   1  12       34.80       30.76      2.54 o 
   3   1  12        0.00        0.93      1.74 o 
   4   1  12       18.39       21.90      2.15 o 
   5   1  12       13.36       12.18      2.35 o 
   6   1  12        4.71        0.33      3.64 o 
  -8   2  12        0.01       -2.62      3.25 o 
  -7   2  12        1.54        5.64      4.32 o 
  -6   2  12        6.87        9.91      3.54 o 
  -5   2  12       53.10       50.65      5.03 o 
  -4   2  12        0.46        2.20      3.05 o 
  -3   2  12       27.42       20.55      2.46 o 
  -2   2  12        7.70        4.25      1.53 o 
  -1   2  12        2.77        2.78      1.50 o 
   0   2  12        1.07       -0.30      1.95 o 
   1   2  12        0.02        0.03      1.99 o 
   2   2  12       12.90       13.57      1.79 o 
   3   2  12       16.42       19.73      2.91 o 
   4   2  12        2.05        1.22      2.92 o 
   5   2  12       22.62       23.98      3.29 o 
   6   2  12        7.65       13.78      5.59 o 
  -8   3  12        3.37        3.58      3.24 o 
  -7   3  12       19.60       24.32      4.36 o 
  -6   3  12       10.87       16.11      3.61 o 
  -5   3  12        0.49        6.68      3.53 o 
  -4   3  12       14.77       13.14      3.49 o 
  -3   3  12        0.00        0.61      1.64 o 
  -2   3  12       43.96       43.41      2.56 o 
  -1   3  12       63.21       63.79      3.04 o 
   0   3  12       39.11       45.37      3.23 o 
   1   3  12        0.00        1.21      2.36 o 
   2   3  12       20.73       21.16      2.62 o 
   3   3  12        3.29        4.11      2.62 o 
   4   3  12        2.64        2.10      3.26 o 
   5   3  12        3.46        3.23      3.50 o 
  -8   4  12        4.84        8.72      4.29 o 
  -7   4  12        5.79        3.90      4.57 o 
  -6   4  12        0.00       -3.51      3.51 o 
  -5   4  12        4.32       -2.54      3.83 o 
  -4   4  12       40.30       40.81      3.35 o 
  -3   4  12        1.73       -1.63      1.85 o 
  -2   4  12       13.36       11.54      1.84 o 
  -1   4  12        8.01        9.95      1.93 o 
   0   4  12       17.97       20.49      2.90 o 
   1   4  12        1.32       -2.49      2.49 o 
   2   4  12        3.65        4.70      3.51 o 
   3   4  12        5.28        5.00      3.25 o 
   4   4  12       12.05       12.81      3.61 o 
   5   4  12        3.78        5.83      6.08 o 
  -7   5  12        2.67        6.13      4.07 o 
  -6   5  12        0.74        4.48      4.61 o 
  -5   5  12       10.60       11.25      3.18 o 
  -4   5  12        0.03        0.88      2.61 o 
  -3   5  12        4.83        3.63      1.72 o 
  -2   5  12        2.38        2.18      2.19 o 
  -1   5  12       92.11       93.99      4.18 o 
   0   5  12        0.08        0.63      2.64 o 
   1   5  12       37.30       34.01      5.42 o 
   2   5  12        2.11        2.17      3.41 o 
   3   5  12        0.52        1.09      3.36 o 
  -7   6  12        0.13       -2.95      5.15 o 
  -6   6  12        3.59        8.60      5.08 o 
  -5   6  12        2.92        4.14      4.12 o 
  -4   6  12        1.71        3.43      2.40 o 
  -3   6  12        6.69        6.25      2.38 o 
  -2   6  12       19.73       26.74      2.66 o 
  -1   6  12        9.61       10.76      2.45 o 
   0   6  12       51.88       52.08      3.97 o 
   1   6  12       31.58       33.04      3.63 o 
   2   6  12        5.95        5.28      3.86 o 
  -6   7  12        1.15       -2.77      4.68 o 
  -5   7  12        2.28       -1.17      4.57 o 
  -4   7  12        7.36        4.62      2.57 o 
  -3   7  12        9.70        9.01      2.46 o 
  -2   7  12       37.72       38.69      3.05 o 
  -1   7  12        1.98       -1.85      2.69 o 
   0   7  12        4.80        1.66      3.29 o 
   1   7  12        0.05       -2.50      6.14 o 
  -4   8  12        2.44        3.89      3.62 o 
  -3   8  12        2.77        2.16      3.20 o 
  -2   8  12       10.21       11.68      4.07 o 
  -1   8  12        0.51       -4.86      5.43 o 
   0 -10  13        0.95        3.79      5.62 o 
   1 -10  13        0.01       -1.92      4.55 o 
   2 -10  13        5.66        8.07      5.49 o 
   3 -10  13        0.08       -1.63      5.63 o 
   4 -10  13        4.55        2.89      5.85 o 
  -2  -9  13       13.54       17.08      4.06 o 
  -1  -9  13        4.25        1.91      3.68 o 
   0  -9  13        3.14        0.12      4.92 o 
   1  -9  13        1.04        5.34      4.11 o 
   2  -9  13       34.62       39.78      5.16 o 
   3  -9  13        5.97        4.42      4.57 o 
   4  -9  13        2.84       -0.14      3.83 o 
   5  -9  13        2.81        0.39      3.79 o 
  -3  -8  13       36.67       37.26      6.05 o 
  -2  -8  13       11.68       27.22      3.61 o 
  -1  -8  13        2.98        6.39      3.36 o 
   0  -8  13        0.87        0.34      3.13 o 
   1  -8  13        5.73        8.16      3.72 o 
   2  -8  13       20.54       16.29      3.96 o 
   3  -8  13        1.95       -1.93      4.15 o 
   4  -8  13        6.22        2.00      2.95 o 
   5  -8  13        7.27       10.70      3.65 o 
   6  -8  13        5.74        7.38      4.00 o 
  -4  -7  13       20.51       24.97      5.66 o 
  -3  -7  13       33.10       37.78      5.36 o 
  -2  -7  13       26.31       34.75      5.89 o 
  -1  -7  13       10.31        8.59      2.71 o 
   0  -7  13       61.65       65.11      5.60 o 
   1  -7  13       12.45        8.35      3.42 o 
   2  -7  13        1.18        1.52      3.48 o 
   3  -7  13       48.91       56.81      3.70 o 
   4  -7  13       12.83       10.94      2.79 o 
   5  -7  13       17.62       23.84      3.53 o 
   6  -7  13        2.20       -0.36      3.30 o 
   7  -7  13        0.15        0.15      6.17 o 
  -5  -6  13        0.83        3.11      5.79 o 
  -4  -6  13        0.66       -1.25      4.67 o 
  -3  -6  13        0.51        1.36      4.30 o 
  -2  -6  13       26.13       29.01      3.09 o 
  -1  -6  13        2.07       -1.86      3.35 o 
   0  -6  13        0.09       -0.97      3.35 o 
   1  -6  13        2.91        3.07      3.34 o 
   2  -6  13        4.30        5.29      2.06 o 
   3  -6  13       47.98       47.53      2.99 o 
   4  -6  13       52.25       58.85      6.30 o 
   5  -6  13       40.22       43.85      3.73 o 
   6  -6  13        1.90       -0.91      2.96 o 
   7  -6  13       16.30       22.75      4.88 o 
  -6  -5  13       12.41       21.96      5.82 o 
  -5  -5  13       34.80       38.14      5.27 o 
  -4  -5  13       33.68       32.20      5.03 o 
  -3  -5  13        5.42        0.13      3.78 o 
  -2  -5  13       17.07       15.79      2.67 o 
  -1  -5  13       98.39      111.19     11.45 o 
   0  -5  13       15.55       15.50      3.02 o 
   1  -5  13       11.44       14.23      2.16 o 
   2  -5  13        0.50       -1.00      2.76 o 
   3  -5  13       42.88       49.38      2.66 o 
   4  -5  13       23.86       26.01      2.38 o 
   5  -5  13        0.02        1.24      2.27 o 
   6  -5  13       54.45       62.57      3.22 o 
   7  -5  13        6.33        3.21      3.96 o 
  -7  -4  13        0.12       -0.02      5.88 o 
  -6  -4  13        2.51        0.83      3.34 o 
  -5  -4  13       20.72       16.92      3.00 o 
  -4  -4  13        0.02       -0.32      2.00 o 
  -3  -4  13        1.13        0.83      2.00 o 
  -2  -4  13        0.81        0.56      1.60 o 
  -1  -4  13        9.57       10.26      1.65 o 
   0  -4  13        6.06        2.80      1.44 o 
   1  -4  13       33.81       33.96      2.03 o 
   2  -4  13       14.41       14.66      1.44 o 
   3  -4  13        3.28        4.80      1.72 o 
   4  -4  13        0.63        1.51      1.84 o 
   5  -4  13        3.41        3.77      2.16 o 
   6  -4  13       55.63       80.30      4.73 o 
   7  -4  13       97.51      126.98      7.11 o 
  -7  -3  13        1.37        1.26      4.09 o 
  -6  -3  13        2.17        6.12      3.30 o 
  -5  -3  13       14.17       17.93      2.72 o 
  -4  -3  13        2.04       -1.27      2.39 o 
  -3  -3  13        0.17        1.29      2.03 o 
  -2  -3  13       33.64       26.63      1.87 o 
  -1  -3  13       27.14       24.77      1.66 o 
   0  -3  13       23.66       19.05      1.52 o 
   1  -3  13       13.64       12.67      1.62 o 
   2  -3  13       44.61       47.09      2.39 o 
   3  -3  13       16.16       19.31      1.98 o 
   4  -3  13       14.29       13.80      1.89 o 
   5  -3  13        0.10        2.48      2.23 o 
   6  -3  13        5.23        6.69      2.63 o 
   7  -3  13       40.81       54.76      8.34 o 
  -8  -2  13        0.05       -0.55      4.19 o 
  -7  -2  13        7.58        8.37      3.69 o 
  -6  -2  13        2.55        6.17      2.88 o 
  -5  -2  13       25.53       29.22      2.96 o 
  -4  -2  13        3.76        4.33      2.86 o 
  -3  -2  13       19.37       19.29      2.28 o 
  -2  -2  13      257.42      276.13      5.70 o 
  -1  -2  13       29.56       25.51      1.64 o 
   0  -2  13       16.85       14.76      1.41 o 
   1  -2  13      102.71      101.58      3.11 o 
   2  -2  13       94.15      100.20      3.16 o 
   3  -2  13       29.07       23.91      1.91 o 
   4  -2  13        8.99       13.99      2.55 o 
   5  -2  13        6.46       10.17      2.80 o 
   6  -2  13        6.17        5.46      3.47 o 
  -8  -1  13        8.01       10.87      6.42 o 
  -7  -1  13        8.89        6.88      3.39 o 
  -6  -1  13        0.28       -0.25      2.25 o 
  -5  -1  13        1.03        2.16      2.39 o 
  -4  -1  13       17.31       16.92      2.31 o 
  -3  -1  13       48.47       50.76      3.00 o 
  -2  -1  13        1.26        2.07      1.47 o 
  -1  -1  13       70.99       72.57      2.94 o 
   0  -1  13       15.34       13.49      2.38 o 
   1  -1  13      124.21      106.41      6.36 o 
   2  -1  13        4.90        5.41      2.12 o 
   3  -1  13       40.50       40.41      3.29 o 
   4  -1  13       14.81       16.30      2.89 o 
   5  -1  13       22.31       24.10      3.08 o 
   6  -1  13        3.49        3.35      3.37 o 
   7  -1  13        4.99       -5.37      5.86 o 
  -8   0  13        5.22       15.44      6.30 o 
  -7   0  13        2.66        1.43      3.56 o 
  -6   0  13        3.40        2.92      2.52 o 
  -5   0  13       32.99       36.83      4.32 o 
  -4   0  13       88.14       83.24      5.66 o 
  -3   0  13       65.93       75.42      5.40 o 
  -2   0  13       12.48       12.52      2.25 o 
  -1   0  13        5.65        3.24      1.69 o 
   0   0  13       15.95       16.75      2.26 o 
   1   0  13        7.60        7.27      1.85 o 
   2   0  13       97.52       90.99      3.13 o 
   3   0  13        0.44        1.88      2.27 o 
   4   0  13        0.02        1.10      2.55 o 
   5   0  13        2.72        3.34      3.15 o 
   6   0  13        0.52       -4.71      5.42 o 
  -8   1  13       17.48       22.48      5.36 o 
  -7   1  13        1.78       -1.47      3.90 o 
  -6   1  13        6.65        5.81      4.10 o 
  -5   1  13       59.54       69.24      5.96 o 
  -4   1  13        1.90        0.06      3.41 o 
  -3   1  13       18.74       18.86      2.59 o 
  -2   1  13       15.55       16.44      2.44 o 
  -1   1  13       43.57       42.85      2.47 o 
   0   1  13       41.95       35.98      2.32 o 
   1   1  13        0.00        0.13      2.14 o 
   2   1  13        2.87        2.69      1.80 o 
   3   1  13        0.11       -0.01      2.02 o 
   4   1  13       19.96       25.75      2.42 o 
   5   1  13        0.01        2.66      5.11 o 
  -8   2  13        0.53        0.40      4.84 o 
  -7   2  13       56.03       59.69      5.72 o 
  -6   2  13       10.99       16.44      4.20 o 
  -5   2  13       16.46       19.92      4.46 o 
  -4   2  13        1.63        2.68      3.43 o 
  -3   2  13        9.40       11.16      2.36 o 
  -2   2  13        6.48        4.64      1.70 o 
  -1   2  13        8.38        7.83      2.04 o 
   0   2  13       46.79       50.86      5.10 o 
   1   2  13        0.65       -1.25      2.18 o 
   2   2  13        5.51        5.64      2.57 o 
   3   2  13       27.43       34.29      3.02 o 
   4   2  13        6.03       10.34      3.17 o 
   5   2  13        5.66        6.66      5.49 o 
  -7   3  13       33.26       44.89      5.68 o 
  -6   3  13        2.94        7.11      3.63 o 
  -5   3  13        8.65        9.22      3.89 o 
  -4   3  13        0.17        0.71      3.63 o 
  -3   3  13        4.18        3.46      2.20 o 
  -2   3  13       57.32       57.43      3.06 o 
  -1   3  13        1.55        1.47      1.85 o 
   0   3  13        0.15        1.91      2.41 o 
   1   3  13        0.54        1.90      2.58 o 
   2   3  13        0.00       -0.23      2.81 o 
   3   3  13       86.38       88.18      4.51 o 
   4   3  13        0.02        0.36      3.39 o 
   5   3  13        1.15        8.42      6.24 o 
  -7   4  13        3.28        0.56      5.08 o 
  -6   4  13        1.03        0.35      3.67 o 
  -5   4  13       10.64       15.44      4.44 o 
  -4   4  13       12.97       14.30      4.75 o 
  -3   4  13        0.37        1.35      2.10 o 
  -2   4  13        0.17        0.45      2.27 o 
  -1   4  13        7.62        6.71      2.30 o 
   0   4  13        0.17        3.22      2.52 o 
   1   4  13       21.40       25.00      3.12 o 
   2   4  13        0.62        0.28      3.11 o 
   3   4  13        3.86        4.21      3.82 o 
   4   4  13       10.50        7.23      5.50 o 
  -6   5  13       10.99        7.92      5.28 o 
  -5   5  13        3.35        1.73      4.60 o 
  -4   5  13       14.32       15.46      3.10 o 
  -3   5  13       16.66       15.97      2.35 o 
  -2   5  13       25.36       24.10      2.55 o 
  -1   5  13       12.96       16.34      2.48 o 
   0   5  13        0.04       -2.12      2.84 o 
   1   5  13       20.47       21.09      3.34 o 
   2   5  13        0.59        1.53      3.87 o 
   3   5  13        2.83       -1.57      5.47 o 
  -6   6  13        6.67       10.07      5.63 o 
  -5   6  13       13.15        7.45      5.34 o 
  -4   6  13        0.51       -2.06      2.64 o 
  -3   6  13       14.29       12.01      2.56 o 
  -2   6  13        1.91       -0.63      2.68 o 
  -1   6  13       29.48       30.10      3.01 o 
   0   6  13        0.00       -1.28      3.11 o 
   1   6  13        0.26        5.59      3.54 o 
  -4   7  13        9.41        8.16      3.24 o 
  -3   7  13        9.78       12.48      2.75 o 
  -2   7  13       27.19       27.49      2.92 o 
  -1   7  13        4.18        8.00      5.08 o 
  -4   8  13        1.38        2.47      6.71 o 
  -1  -9  14        1.90        0.91      3.58 o 
   0  -9  14        2.23        2.78      4.09 o 
   1  -9  14       13.65        6.08      5.52 o 
   2  -9  14       37.55       34.93      5.04 o 
   3  -9  14       19.25       20.91      5.06 o 
   4  -9  14       18.05       27.06      4.80 o 
  -2  -8  14        5.47        9.42      3.59 o 
  -1  -8  14        1.13       -0.60      3.79 o 
   0  -8  14        5.75        2.46      3.35 o 
   1  -8  14        2.43        3.71      4.64 o 
   2  -8  14        0.03       -2.98      3.98 o 
   3  -8  14        0.66        0.77      5.05 o 
   4  -8  14        0.17        0.09      3.65 o 
   5  -8  14        0.35       -2.62      5.08 o 
  -4  -7  14        1.78        7.29      6.33 o 
  -3  -7  14        0.37        7.29      5.52 o 
  -2  -7  14        0.77        1.55      3.26 o 
  -1  -7  14        1.23        2.17      3.10 o 
   0  -7  14        6.74        5.02      3.08 o 
   1  -7  14        7.59       10.27      3.75 o 
   2  -7  14        4.06        5.33      3.70 o 
   3  -7  14        0.02       -1.92      4.43 o 
   4  -7  14       12.32       12.22      3.35 o 
   5  -7  14        5.66        2.07      5.97 o 
   6  -7  14        0.31        4.48      5.16 o 
  -5  -6  14        5.85        6.25      6.46 o 
  -4  -6  14        3.36        3.14      4.78 o 
  -3  -6  14        0.02       -1.06      4.19 o 
  -2  -6  14        4.50        7.11      2.73 o 
  -1  -6  14        1.02        2.76      2.83 o 
   0  -6  14        0.37       -1.45      2.59 o 
   1  -6  14       12.58       11.61      3.28 o 
   2  -6  14        0.06       -0.40      2.56 o 
   3  -6  14        3.77        6.86      2.67 o 
   4  -6  14        0.01       -1.14      3.01 o 
   5  -6  14        4.84        3.08      3.52 o 
   6  -6  14       43.08       43.47      5.52 o 
   7  -6  14        0.93       -5.38      6.62 o 
  -5  -5  14        8.10        8.63      5.45 o 
  -4  -5  14        2.05       -2.02      4.35 o 
  -3  -5  14        0.93        1.04      3.75 o 
  -2  -5  14        0.17        2.30      2.68 o 
  -1  -5  14        5.58       12.64      2.46 o 
   0  -5  14        0.01       -2.07      2.32 o 
   1  -5  14       21.73       19.58      2.44 o 
   2  -5  14        0.57        0.17      2.33 o 
   3  -5  14        2.73        5.11      2.10 o 
   4  -5  14        0.19        2.65      2.39 o 
   5  -5  14        1.71       -2.73      2.73 o 
   6  -5  14        0.39        3.14      3.87 o 
  -6  -4  14        3.96        8.46      5.25 o 
  -5  -4  14       36.93       38.91      5.77 o 
  -4  -4  14       18.58       16.41      2.88 o 
  -3  -4  14        0.11       -0.09      2.45 o 
  -2  -4  14       11.74       13.40      1.84 o 
  -1  -4  14       42.80       49.49      2.47 o 
   0  -4  14        6.43        6.17      1.49 o 
   1  -4  14       22.97       22.29      1.86 o 
   2  -4  14        0.56       -0.17      1.83 o 
   3  -4  14       10.60       12.88      2.01 o 
   4  -4  14        0.86       -0.31      2.21 o 
   5  -4  14        0.69       -0.25      2.49 o 
   6  -4  14        0.76        1.92      4.33 o 
   7  -4  14        0.26        3.11      6.60 o 
  -7  -3  14        0.34        3.72      4.64 o 
  -6  -3  14        0.09       -0.04      3.83 o 
  -5  -3  14        1.93        0.57      2.38 o 
  -4  -3  14       17.80       24.92      3.55 o 
  -3  -3  14       32.77       31.38      4.63 o 
  -2  -3  14        1.25        2.66      2.04 o 
  -1  -3  14       24.79       27.17      1.79 o 
   0  -3  14        0.16       -0.10      1.42 o 
   1  -3  14        0.51       -1.32      1.73 o 
   2  -3  14       14.16       13.05      2.27 o 
   3  -3  14       47.90       55.95      2.73 o 
   4  -3  14        7.13       11.04      2.69 o 
   5  -3  14        3.34        0.25      3.13 o 
   6  -3  14        0.02        3.55      3.49 o 
  -7  -2  14        2.09        4.54      4.29 o 
  -6  -2  14       23.05       27.53      3.55 o 
  -5  -2  14       11.84       11.25      2.95 o 
  -4  -2  14        0.70        0.40      2.52 o 
  -3  -2  14        0.17        2.47      2.20 o 
  -2  -2  14       71.17       67.03      3.28 o 
  -1  -2  14       19.74       18.33      2.47 o 
   0  -2  14        2.12        1.10      3.21 o 
   1  -2  14        0.23       -1.43      2.13 o 
   2  -2  14        5.92        5.64      2.40 o 
   3  -2  14       10.62       10.27      2.57 o 
   4  -2  14       29.02       29.71      3.41 o 
   5  -2  14       13.99       18.18      3.26 o 
   6  -2  14       25.94       35.95      5.76 o 
  -7  -1  14        7.86       14.19      5.36 o 
  -6  -1  14        0.92        0.99      4.50 o 
  -5  -1  14        1.56       -2.65      3.63 o 
  -4  -1  14        0.49        0.95      3.21 o 
  -3  -1  14       29.40       37.41      4.47 o 
  -2  -1  14       34.56       34.80      2.97 o 
  -1  -1  14        5.32        1.69      2.23 o 
   0  -1  14       14.19       13.56      3.13 o 
   1  -1  14        0.24       -0.38      2.27 o 
   2  -1  14       27.68       28.70      3.73 o 
   3  -1  14       22.03       19.38      2.82 o 
   4  -1  14       20.67       13.73      3.17 o 
   5  -1  14        6.81        4.99      3.62 o 
   6  -1  14       18.51       27.21      6.10 o 
  -7   0  14        0.09       -1.37      3.56 o 
  -6   0  14        1.47        1.16      4.65 o 
  -5   0  14        9.11       10.86      3.59 o 
  -4   0  14        1.31        1.09      3.09 o 
  -3   0  14       67.92       70.75      5.34 o 
  -2   0  14        0.03        0.84      2.30 o 
  -1   0  14        4.49        1.12      2.40 o 
   0   0  14        8.75       10.29      2.24 o 
   1   0  14       14.50       13.63      3.80 o 
   2   0  14        0.17       -1.21      4.18 o 
   3   0  14        7.44        6.22      2.61 o 
   4   0  14       28.07       37.21      3.56 o 
   5   0  14       16.18       12.26      3.75 o 
  -7   1  14        5.99       10.63      5.44 o 
  -6   1  14       18.70       16.42      4.07 o 
  -5   1  14        1.52        5.63      4.31 o 
  -4   1  14        4.03       -0.43      3.62 o 
  -3   1  14        1.12        2.05      2.38 o 
  -2   1  14        1.34        1.22      2.33 o 
  -1   1  14        0.72        1.98      1.88 o 
   0   1  14        2.27        3.17      1.88 o 
   1   1  14        0.15       -1.94      2.39 o 
   2   1  14        0.09       -1.40      3.47 o 
   3   1  14        3.08        3.65      3.98 o 
   4   1  14        0.10       -1.33      5.66 o 
  -7   2  14        5.55        9.86      5.59 o 
  -6   2  14        5.41        6.08      4.45 o 
  -5   2  14        9.02        4.41      4.21 o 
  -4   2  14        2.09        1.62      3.57 o 
  -3   2  14        6.91       10.30      2.83 o 
  -2   2  14       31.43       27.06      3.85 o 
  -1   2  14        4.92        1.26      2.04 o 
   0   2  14       23.91       26.86      2.35 o 
   1   2  14        0.76        0.22      2.73 o 
   2   2  14        6.57        4.57      2.99 o 
   3   2  14        0.88       -1.81      3.48 o 
  -6   3  14        0.40       -1.65      4.28 o 
  -5   3  14        2.83       -1.86      4.73 o 
  -4   3  14        0.44       -1.27      3.98 o 
  -3   3  14        2.88        2.07      2.54 o 
  -2   3  14        0.17        0.47      2.10 o 
  -1   3  14        8.13        4.16      2.09 o 
   0   3  14        0.18        0.72      2.33 o 
   1   3  14        9.73       10.91      2.78 o 
   2   3  14        0.23        3.08      3.38 o 
   3   3  14       12.54       12.71      4.98 o 
  -6   4  14        7.22       10.87      4.49 o 
  -5   4  14        2.98        7.81      3.98 o 
  -4   4  14       20.89       25.59      4.21 o 
  -3   4  14        7.91        8.33      2.80 o 
  -2   4  14        1.67        3.64      2.16 o 
  -1   4  14        2.74        2.23      2.60 o 
   0   4  14        8.74        9.96      2.80 o 
   1   4  14        6.87        6.18      3.44 o 
   2   4  14        0.37        0.32      4.93 o 
   3   4  14       10.22        2.17      5.80 o 
  -5   5  14        0.65        1.81      4.95 o 
  -4   5  14       15.29       18.33      3.30 o 
  -3   5  14        1.88        5.01      2.73 o 
  -2   5  14        0.88        2.03      2.88 o 
  -1   5  14        3.96        3.37      2.94 o 
   0   5  14        1.37        2.13      3.12 o 
   1   5  14        0.32       -1.37      5.10 o 
  -4   6  14        0.07       -0.79      5.03 o 
  -3   6  14       18.80       16.49      3.63 o 
  -2   6  14        0.02        0.67      3.93 o 
  -1   6  14       14.37       17.60      4.05 o 
  -1  -8  15        0.03       -2.45      3.96 o 
   0  -8  15       13.97       23.04      3.91 o 
   2  -8  15        0.09        0.55      4.84 o 
   3  -8  15        2.01        3.32      4.89 o 
   4  -8  15        9.49       10.58      5.71 o 
  -3  -7  15        0.85       -2.36      5.43 o 
  -2  -7  15        4.87        2.45      3.93 o 
  -1  -7  15        0.35        1.02      3.78 o 
   0  -7  15        6.01        6.16      3.49 o 
   1  -7  15       23.74       29.77      4.76 o 
   2  -7  15        0.17       -4.76      4.76 o 
   3  -7  15        0.00       -0.69      4.65 o 
   4  -7  15        3.12        3.41      3.95 o 
   5  -7  15        0.14       -1.62      5.58 o 
  -4  -6  15        1.26       -3.32      6.22 o 
  -3  -6  15        0.55        1.54      5.56 o 
  -2  -6  15       12.10       16.72      3.52 o 
  -1  -6  15       23.94       25.60      3.12 o 
   0  -6  15       23.99       22.09      3.06 o 
   1  -6  15       10.01       13.77      4.33 o 
   2  -6  15       11.28        6.41      4.34 o 
   3  -6  15       11.98        7.78      4.59 o 
   4  -6  15        0.05       -2.65      3.33 o 
   5  -6  15        7.38        7.95      5.31 o 
  -5  -5  15        0.05        4.29      5.87 o 
  -4  -5  15        6.40       11.09      5.70 o 
  -3  -5  15        0.01        1.01      4.77 o 
  -2  -5  15       22.46       22.78      6.55 o 
  -1  -5  15        1.90        3.21      2.98 o 
   0  -5  15       17.90       18.02      2.71 o 
   1  -5  15        0.08       -0.66      2.72 o 
   2  -5  15       50.16       61.61      3.81 o 
   3  -5  15       33.48       46.99      2.90 o 
   4  -5  15        1.67        0.70      2.82 o 
   5  -5  15       12.84       13.54      5.72 o 
  -6  -4  15        5.39        6.33      6.37 o 
  -5  -4  15        0.80       -3.27      5.40 o 
  -4  -4  15        0.25        0.03      5.10 o 
  -3  -4  15       28.55       28.56      4.46 o 
  -2  -4  15        1.35        4.50      4.11 o 
  -1  -4  15        1.80        1.43      2.67 o 
   0  -4  15        3.89        4.42      2.11 o 
   1  -4  15       31.58       35.14      4.28 o 
   2  -4  15       50.64       61.57      5.51 o 
   3  -4  15        0.94        0.56      3.22 o 
   4  -4  15       11.16       13.05      3.37 o 
   5  -4  15        0.55       -0.28      5.72 o 
   6  -4  15       76.59      105.25      7.67 o 
  -6  -3  15        0.64       -1.77      6.00 o 
  -5  -3  15        1.58       -2.95      2.95 o 
  -4  -3  15        1.14        6.07      3.10 o 
  -3  -3  15        0.96        2.88      3.71 o 
  -2  -3  15        3.00        1.65      3.32 o 
  -1  -3  15        6.28        5.48      2.54 o 
   0  -3  15        1.88        2.28      2.50 o 
   1  -3  15        8.71        8.93      2.54 o 
   2  -3  15        0.86        1.33      2.59 o 
   3  -3  15        7.90        6.98      3.00 o 
   4  -3  15       93.90      113.60      6.06 o 
   5  -3  15       47.68       62.09      4.63 o 
  -6  -2  15        5.39        2.52      4.03 o 
  -5  -2  15        0.87        2.68      4.28 o 
  -4  -2  15        2.55       -1.17      4.21 o 
  -3  -2  15       17.59       18.95      4.01 o 
  -2  -2  15        0.81        0.61      3.27 o 
  -1  -2  15        2.55        2.71      2.65 o 
   0  -2  15       12.09       10.28      2.48 o 
   1  -2  15        0.39        0.89      2.33 o 
   2  -2  15       13.66        9.11      4.22 o 
   3  -2  15       20.99       17.33      3.14 o 
   4  -2  15        3.60        9.91      4.13 o 
   5  -2  15      151.45      191.48      7.72 o 
  -6  -1  15       11.35       16.30      4.64 o 
  -5  -1  15        0.28        0.76      4.60 o 
  -4  -1  15       39.57       46.25      5.05 o 
  -3  -1  15        0.34        0.66      3.24 o 
  -2  -1  15        7.30        7.15      2.52 o 
  -1  -1  15       15.17       16.21      2.64 o 
   0  -1  15        2.43        1.15      2.70 o 
   1  -1  15        5.04        6.99      2.57 o 
   2  -1  15        0.34       -2.85      3.82 o 
   3  -1  15       62.04       76.53      8.10 o 
   4  -1  15       20.63       19.74      5.04 o 
   5  -1  15        1.15        7.33      6.00 o 
  -6   0  15        4.14        6.59      5.15 o 
  -5   0  15        9.16        8.02      4.08 o 
  -4   0  15       11.05       17.49      4.20 o 
  -3   0  15       41.20       47.21      5.31 o 
  -2   0  15        2.41        4.06      2.39 o 
  -1   0  15        0.30        1.05      2.53 o 
   0   0  15        3.43        4.28      2.50 o 
   1   0  15        1.49        3.59      2.65 o 
   2   0  15        4.80        3.21      4.34 o 
   3   0  15       10.34       11.59      3.17 o 
   4   0  15        4.19        6.12      6.14 o 
  -6   1  15       48.54       52.24      5.78 o 
  -5   1  15        0.07        3.46      4.67 o 
  -4   1  15        7.96        3.17      4.21 o 
  -3   1  15        5.69        5.72      2.97 o 
  -2   1  15        3.16        4.58      3.05 o 
  -1   1  15        2.35        1.89      2.95 o 
   0   1  15       12.42       12.25      3.18 o 
   1   1  15        0.62        2.14      4.63 o 
   2   1  15        0.26        3.90      4.47 o 
   3   1  15        1.89        2.77      4.52 o 
  -6   2  15        3.18        6.23      5.51 o 
  -5   2  15       38.11       41.03      5.55 o 
  -4   2  15        0.72       -2.21      3.91 o 
  -3   2  15        1.64        2.52      3.28 o 
  -2   2  15        5.40        6.02      3.12 o 
  -1   2  15        0.10        0.69      2.44 o 
   0   2  15        2.90        6.31      2.35 o 
   1   2  15        1.86       -3.56      4.75 o 
   2   2  15        2.41        9.07      4.29 o 
  -5   3  15        0.53       -0.99      4.43 o 
  -4   3  15        6.26        7.26      4.07 o 
  -3   3  15        2.55       -0.79      3.08 o 
  -2   3  15       18.19       14.99      2.64 o 
  -1   3  15        3.17        2.14      2.50 o 
   0   3  15        3.85        5.08      2.67 o 
   1   3  15       16.22       20.37      3.65 o 
  -4   4  15       16.88       21.13      5.11 o 
  -3   4  15        0.30        1.38      3.26 o 
  -2   4  15        3.34        4.63      3.02 o 
  -1   4  15        0.25        1.39      3.07 o 
   0   4  15        1.83        1.27      5.48 o 
   1   4  15        7.57        0.44      5.69 o 
  -3   5  15       19.21       25.26      5.38 o 
  -2   5  15        3.59        7.26      5.91 o 
  -1   5  15        6.76        8.56      5.86 o 
   0   5  15        0.07        7.51      6.39 o 
   1  -8  16        1.25        0.83      4.03 o 
   2  -8  16        0.31       -6.22      6.22 o 
  -2  -7  16        0.58        1.48      6.34 o 
  -1  -7  16        0.56        1.48      6.56 o 
   0  -7  16        0.00       -1.86      3.93 o 
   1  -7  16        0.02       -3.82      3.82 o 
   2  -7  16        0.00       -1.29      5.67 o 
   3  -7  16        0.32        3.36      5.50 o 
   4  -7  16        0.95       -2.02      6.53 o 
  -3  -6  16        0.15        1.31      6.47 o 
  -2  -6  16        2.94        0.20      5.48 o 
  -1  -6  16        1.30        1.57      3.74 o 
   0  -6  16        5.19        5.98      3.65 o 
   1  -6  16        0.03       -1.08      3.62 o 
   2  -6  16        0.29        0.23      5.19 o 
   3  -6  16        0.00       -3.77      5.15 o 
  -4  -5  16        2.11        7.99      6.53 o 
  -3  -5  16        0.03       -0.04      5.54 o 
  -2  -5  16        0.16        1.05      5.08 o 
  -1  -5  16        1.81        3.02      4.54 o 
   1  -5  16       18.29       18.94      4.60 o 
   2  -5  16        3.68        7.30      4.60 o 
   3  -5  16        0.22        0.63      4.97 o 
   0  -4  16        0.49       -3.01      4.11 o 
   1  -4  16        0.00        2.88      4.17 o 
   2  -4  16       17.44       22.24      4.71 o 
   3  -4  16        5.78        7.30      5.18 o 
   4  -4  16        7.09        6.35      4.10 o 
   5  -4  16       15.43       22.07      6.79 o 
  -3  -3  16       29.92       31.96      4.41 o 
  -2  -3  16        7.71        5.22      4.08 o 
  -1  -3  16        0.43        2.02      3.87 o 
   0  -3  16        2.78        4.26      2.92 o 
   1  -3  16        3.50        4.27      2.96 o 
   2  -3  16        0.65       -1.66      3.05 o 
   3  -3  16        0.70        0.58      5.14 o 
   4  -3  16        0.84        1.91      3.97 o 
  -5  -2  16        2.04       -0.48      5.04 o 
  -4  -2  16        0.62        4.53      4.97 o 
  -3  -2  16        1.34        3.43      4.18 o 
  -2  -2  16       16.62       21.78      3.92 o 
  -1  -2  16       15.18       18.49      2.88 o 
   0  -2  16        0.30        1.58      4.52 o 
   1  -2  16        6.65       10.32      2.96 o 
   2  -2  16       26.08       23.89      3.11 o 
   3  -2  16        0.55        6.73      5.52 o 
   4  -2  16        0.35        0.43      4.16 o 
  -5  -1  16        2.28        2.74      5.20 o 
  -4  -1  16        6.42        2.50      4.95 o 
  -3  -1  16       21.98       28.20      4.37 o 
  -2  -1  16        0.68        1.91      3.16 o 
  -1  -1  16        1.30        0.66      2.74 o 
   0  -1  16        2.36        3.62      5.01 o 
   1  -1  16        1.18       -1.19      3.27 o 
   2  -1  16       16.00       22.24      3.60 o 
   3  -1  16       12.78       20.68      5.91 o 
   4  -1  16       69.69       97.83      6.89 o 
  -5   0  16       18.22       21.46      5.16 o 
  -4   0  16       18.04       20.46      4.55 o 
  -3   0  16       12.89       17.80      4.75 o 
  -2   0  16        2.98        3.35      3.05 o 
  -1   0  16        3.96        3.56      3.07 o 
   0   0  16        3.22        0.76      3.37 o 
   1   0  16        4.03        3.60      3.29 o 
   2   0  16        8.82       13.59      4.87 o 
  -5   1  16       23.09       25.93      5.41 o 
  -4   1  16        4.48        6.98      4.43 o 
  -3   1  16        4.02        7.28      4.23 o 
  -2   1  16        1.10        1.04      2.89 o 
  -1   1  16        2.42        1.84      3.24 o 
   0   1  16       23.56       23.78      3.66 o 
   1   1  16        5.54        6.96      3.67 o 
  -4   2  16       13.99       10.43      5.20 o 
  -3   2  16        1.39        1.50      3.34 o 
  -2   2  16        0.04       -0.71      3.52 o 
  -1   2  16        0.64        1.66      3.46 o 
   0   2  16        0.13        0.67      3.78 o 
  -2   4  16        0.25       -2.44      5.79 o 
  -1   4  16        4.17        3.36      6.47 o 
   1  -5  17       13.47       18.14      5.38 o 
   2  -5  17       11.05        5.83      5.77 o 
   1  -4  17        8.09       13.33      5.33 o 
   2  -4  17        2.50       -4.06      5.65 o 
   3  -4  17        1.17        0.68      6.02 o 
   0  -3  17       20.50       21.01      5.44 o 
   1  -3  17        0.05        5.48      5.03 o 
   2  -3  17        2.81       -2.61      5.93 o 
  -4  -2  17        5.87        9.09      5.61 o 
  -3  -2  17        0.95       -2.71      5.45 o 
  -2  -2  17        1.48        1.96      5.08 o 
  -1  -2  17        4.77        1.88      3.60 o 
   0  -2  17        2.23        0.00      3.43 o 
   1  -2  17       11.52       10.83      3.45 o 
   2  -2  17       15.66       18.67      4.27 o 
   3  -2  17       33.68       51.68      6.25 o 
  -4  -1  17        1.60        3.15      5.40 o 
  -3  -1  17        4.54        7.64      5.03 o 
  -2  -1  17        3.03        2.04      5.17 o 
  -1  -1  17        0.61       -0.74      3.90 o 
   0  -1  17        1.84        4.16      3.79 o 
   1  -1  17        0.00        4.95      4.00 o 
   2  -1  17       21.56       30.22      5.86 o 
  -3   0  17        0.28       -2.91      5.66 o 
  -2   0  17        5.97       10.21      5.22 o 
  -1   0  17        0.27        2.17      4.75 o 
   0   0  17        2.85       -1.10      5.58 o 
   1   0  17       15.80       21.40      5.96 o 
  -2   1  17        1.56        4.29      5.88 o 
  -1   1  17        0.13        1.62      4.91 o 
                                                 
